# Supplementary material for: Population genomics of Zea species identifies selection signatures during maize domestication and adaptation
Source: BMC Plant Biol. 2022 Feb 18;22:72. doi: 10.1186/s12870-022-03427-w (PMC8855575; doi:10.1186/s12870-022-03427-w)
Supplement: Supplementary file 2 — Additional file 2: Data S1. Genetic relationship of maize and teosinte inferred by ADMIXTURE. [file 12870_2022_3427_MOESM2_ESM.xlsx]

## Sheet: all
Supplementary Dataset1 Genetic relationship of maize and teosinte inferred by ADMIXTURE_all
Lines	Group	Teosinte	Maize
CML121	Maize	1e-05	0.99999
CML139	Maize	1e-05	0.99999
CML225	Maize	1e-05	0.99999
CML454	Maize	1e-05	0.99999
CML304	Maize	1e-05	0.99999
CML479	Maize	1e-05	0.99999
CML486	Maize	1e-05	0.99999
CIMBL3	Maize	1e-05	0.99999
CIMBL4	Maize	1e-05	0.99999
CIMBL22	Maize	1e-05	0.99999
CIMBL23	Maize	1e-05	0.99999
CIMBL24	Maize	1e-05	0.99999
CIMBL25	Maize	1e-05	0.99999
CIMBL26	Maize	1e-05	0.99999
CIMBL27	Maize	1e-05	0.99999
CIMBL28	Maize	1e-05	0.99999
CIMBL51	Maize	1e-05	0.99999
CIMBL78	Maize	1e-05	0.99999
CIMBL98	Maize	1e-05	0.99999
CIMBL113	Maize	1e-05	0.99999
CIMBL119	Maize	1e-05	0.99999
SW92E114	Maize	1e-05	0.99999
Yun46	Maize	1e-05	0.99999
CIMBL161	Maize	1e-05	0.99999
CIMBL165	Maize	1e-05	0.99999
CML451	Maize	1e-05	0.99999
CML157	Maize	1e-05	0.99999
CML249	Maize	1e-05	0.99999
CML306	Maize	1e-05	0.99999
CML310	Maize	1e-05	0.99999
CML374	Maize	1e-05	0.99999
CML490	Maize	1e-05	0.99999
CML495	Maize	1e-05	0.99999
CIMBL203	Maize	1e-05	0.99999
CIMBL211	Maize	1e-05	0.99999
CIMBL212	Maize	1e-05	0.99999
CIMBL213	Maize	1e-05	0.99999
CML3	Maize	1e-05	0.99999
CML9	Maize	1e-05	0.99999
CML12	Maize	1e-05	0.99999
CML144	Maize	1e-05	0.99999
CML270	Maize	1e-05	0.99999
CML281	Maize	1e-05	0.99999
CML319	Maize	1e-05	0.99999
CML343	Maize	1e-05	0.99999
CML397	Maize	1e-05	0.99999
CML401	Maize	1e-05	0.99999
CML406	Maize	1e-05	0.99999
CML251	Maize	1e-05	0.99999
CML271	Maize	1e-05	0.99999
CML295	Maize	1e-05	0.99999
CIMBL214	Maize	1e-05	0.99999
CIMBL217	Maize	1e-05	0.99999
CIMBL220	Maize	1e-05	0.99999
CIMBL226	Maize	1e-05	0.99999
CIMBL239	Maize	1e-05	0.99999
CIMBL243	Maize	1e-05	0.99999
CIMBL253	Maize	1e-05	0.99999
CIMBL255	Maize	1e-05	0.99999
CIMBL256	Maize	1e-05	0.99999
CIMBL257	Maize	1e-05	0.99999
CIMBL260	Maize	1e-05	0.99999
CIMBL261	Maize	1e-05	0.99999
CIMBL262	Maize	1e-05	0.99999
CIMBL263	Maize	1e-05	0.99999
CIMBL264	Maize	1e-05	0.99999
CIMBL266	Maize	1e-05	0.99999
CIMBL267	Maize	1e-05	0.99999
CIMBL268	Maize	1e-05	0.99999
CIMBL269	Maize	1e-05	0.99999
CIMBL274	Maize	1e-05	0.99999
CIMBL275	Maize	1e-05	0.99999
CIMBL276	Maize	1e-05	0.99999
CIMBL277	Maize	1e-05	0.99999
CIMBL278	Maize	1e-05	0.99999
CIMBL281	Maize	1e-05	0.99999
CIMBL282	Maize	1e-05	0.99999
CIMBL287	Maize	1e-05	0.99999
CIMBL288	Maize	1e-05	0.99999
CIMBL289	Maize	1e-05	0.99999
CIMBL293	Maize	1e-05	0.99999
CIMBL296	Maize	1e-05	0.99999
CIMBL297	Maize	1e-05	0.99999
CIMBL302	Maize	1e-05	0.99999
CIMBL304	Maize	1e-05	0.99999
CIMBL306	Maize	1e-05	0.99999
CIMBL307	Maize	1e-05	0.99999
CIMBL308	Maize	1e-05	0.99999
CIMBL310	Maize	1e-05	0.99999
CIMBL313	Maize	1e-05	0.99999
CIMBL314	Maize	1e-05	0.99999
CIMBL323	Maize	1e-05	0.99999
CIMBL327	Maize	1e-05	0.99999
CIMBL330	Maize	1e-05	0.99999
CIMBL331	Maize	1e-05	0.99999
CIMBL334	Maize	1e-05	0.99999
CIMBL342	Maize	1e-05	0.99999
CIMBL343	Maize	1e-05	0.99999
CIMBL356	Maize	1e-05	0.99999
CIMBL362	Maize	1e-05	0.99999
CIMBL363	Maize	1e-05	0.99999
CIMBL371	Maize	1e-05	0.99999
CIMBL377	Maize	1e-05	0.99999
CIMBL378	Maize	1e-05	0.99999
CIMBL382	Maize	1e-05	0.99999
CIMBL393	Maize	1e-05	0.99999
CIMBL396	Maize	1e-05	0.99999
CIMBL397	Maize	1e-05	0.99999
CIMBL398	Maize	1e-05	0.99999
CIMBL401	Maize	1e-05	0.99999
CIMBL403	Maize	1e-05	0.99999
CIMBL404	Maize	1e-05	0.99999
CIMBL407	Maize	1e-05	0.99999
CIMBL408	Maize	1e-05	0.99999
CIMBL409	Maize	1e-05	0.99999
CIMBL410	Maize	1e-05	0.99999
CIMBL413	Maize	1e-05	0.99999
CIMBL415	Maize	1e-05	0.99999
CIMBL416	Maize	1e-05	0.99999
CIMBL423	Maize	1e-05	0.99999
CIMBL428	Maize	1e-05	0.99999
CIMBL430	Maize	1e-05	0.99999
CIMBL433	Maize	1e-05	0.99999
CML434	Maize	1e-05	0.99999
CML447	Maize	1e-05	0.99999
CIMBL376	Maize	0.000155	0.999845
CIMBL412	Maize	0.000221	0.999779
CIMBL280	Maize	0.000298	0.999702
CML478	Maize	0.000298	0.999702
CIMBL434	Maize	0.000349	0.999651
CIMBL265	Maize	0.000521	0.999479
CML122	Maize	0.000528	0.999472
CIMBL124	Maize	0.000769	0.999231
CIMBL245	Maize	0.000844	0.999156
CIMBL244	Maize	0.001008	0.998992
CIMBL329	Maize	0.001038	0.998962
CIMBL279	Maize	0.001067	0.998933
CIMBL29	Maize	0.001072	0.998928
CIMBL272	Maize	0.001214	0.998786
CML141	Maize	0.001226	0.998774
CIMBL200	Maize	0.001338	0.998662
CIMBL375	Maize	0.001541	0.998459
CIMBL254	Maize	0.001555	0.998445
CIMBL350	Maize	0.001957	0.998043
CIMBL333	Maize	0.002079	0.997921
CIMBL210	Maize	0.00213	0.99787
CIMBL429	Maize	0.002555	0.997445
CIMBL162	Maize	0.002577	0.997423
CML17	Maize	0.002665	0.997335
CML223	Maize	0.002706	0.997294
CML37	Maize	0.002785	0.997215
CIMBL218	Maize	0.002789	0.997211
CIMBL402	Maize	0.002853	0.997147
CIMBL312	Maize	0.002974	0.997026
CIMBL258	Maize	0.003003	0.996997
CIMBL271	Maize	0.003293	0.996707
CML48	Maize	0.003544	0.996456
CIMBL354	Maize	0.003683	0.996317
CML480	Maize	0.004049	0.995951
CIMBL198	Maize	0.004189	0.995811
CIMBL283	Maize	0.004235	0.995765
CIMBL349	Maize	0.004344	0.995656
CIMBL372	Maize	0.004378	0.995622
CIMBL232	Maize	0.004398	0.995602
CIMBL381	Maize	0.00446	0.99554
CML496	Maize	0.004474	0.995526
CML400	Maize	0.004495	0.995505
CML493	Maize	0.004584	0.995416
CIMBL248	Maize	0.004611	0.995389
CIMBL284	Maize	0.004664	0.995336
CIMBL353	Maize	0.004951	0.995049
CML384	Maize	0.00496	0.99504
CIMBL229	Maize	0.005156	0.994844
CIMBL223	Maize	0.005439	0.994561
CML269	Maize	0.005657	0.994343
CIMBL238	Maize	0.005664	0.994336
CIMBL380	Maize	0.00594	0.99406
CML259	Maize	0.005978	0.994022
CIMBL164	Maize	0.006083	0.993917
CIMBL351	Maize	0.006089	0.993911
CIMBL273	Maize	0.006179	0.993821
CML39	Maize	0.006252	0.993748
CIMBL405	Maize	0.00641	0.99359
CML11	Maize	0.006444	0.993556
CML20	Maize	0.006511	0.993489
CIMBL365	Maize	0.006522	0.993478
CIMBL315	Maize	0.006565	0.993435
CML10	Maize	0.006792	0.993208
CIMBL392	Maize	0.006832	0.993168
CIMBL250	Maize	0.006879	0.993121
CML162	Maize	0.006896	0.993104
CIMBL395	Maize	0.006995	0.993005
CIMBL249	Maize	0.007042	0.992958
CIMBL259	Maize	0.007177	0.992823
CIMBL73	Maize	0.007318	0.992682
CIMBL163	Maize	0.00753	0.99247
CIMBL48	Maize	0.007685	0.992315
CML360	Maize	0.00778	0.99222
CML287	Maize	0.008059	0.991941
CML252	Maize	0.008129	0.991871
CIMBL82	Maize	0.008232	0.991768
CIMBL285	Maize	0.0083	0.9917
CML438	Maize	0.008525	0.991475
CIMBL56	Maize	0.008611	0.991389
CIMBL16	Maize	0.00866	0.99134
CIMBL432	Maize	0.008809	0.991191
CIMBL309	Maize	0.00914	0.99086
CML275	Maize	0.009178	0.990822
CIMBL332	Maize	0.009199	0.990801
CML13	Maize	0.009349	0.990651
CIMBL360	Maize	0.009414	0.990586
CML159	Maize	0.009532	0.990468
CIMBL70	Maize	0.009659	0.990341
CIMBL301	Maize	0.009694	0.990306
CIMBL294	Maize	0.00994	0.99006
CML461	Maize	0.009985	0.990015
CIMBL318	Maize	0.010085	0.989915
CIMBL241	Maize	0.010124	0.989876
CML494	Maize	0.010202	0.989798
CML497	Maize	0.01032	0.98968
CML142	Maize	0.010462	0.989538
CIMBL247	Maize	0.010533	0.989467
CIMBL369	Maize	0.010542	0.989458
CML32	Maize	0.010649	0.989351
CIMBL242	Maize	0.010649	0.989351
CML344	Maize	0.010666	0.989334
CML265	Maize	0.010811	0.989189
CML4	Maize	0.011022	0.988978
CML377	Maize	0.011052	0.988948
CML452	Maize	0.011296	0.988704
CML161	Maize	0.011333	0.988667
CIMBL366	Maize	0.011471	0.988529
CIMBL227	Maize	0.011561	0.988439
CML258	Maize	0.011786	0.988214
CML341	Maize	0.011855	0.988145
CIMBL246	Maize	0.01189	0.98811
CML446	Maize	0.011903	0.988097
CML405	Maize	0.011956	0.988044
CML408	Maize	0.012071	0.987929
CIMBL291	Maize	0.012259	0.987741
CIMBL181	Maize	0.012434	0.987566
CML43	Maize	0.012506	0.987494
CML228	Maize	0.012511	0.987489
CIMBL92	Maize	0.012565	0.987435
CIMBL286	Maize	0.012616	0.987384
CIMBL357	Maize	0.012725	0.987275
CML274	Maize	0.012748	0.987252
CIMBL11	Maize	0.012778	0.987222
CML221	Maize	0.012904	0.987096
CIMBL230	Maize	0.01293	0.98707
CML449	Maize	0.013	0.987
CIMBL15	Maize	0.01304	0.98696
CML16	Maize	0.013078	0.986922
CIMBL359	Maize	0.013089	0.986911
CIMBL290	Maize	0.013102	0.986898
CIMBL303	Maize	0.013104	0.986896
CIMBL125	Maize	0.013142	0.986858
CIMBL399	Maize	0.013265	0.986735
CIMBL361	Maize	0.013314	0.986686
CIMBL81	Maize	0.013373	0.986627
CIMBL364	Maize	0.013467	0.986533
CIMBL197	Maize	0.013472	0.986528
CIMBL422	Maize	0.013635	0.986365
CML453	Maize	0.013687	0.986313
CML268	Maize	0.013827	0.986173
CML232	Maize	0.014006	0.985994
CML404	Maize	0.014023	0.985977
CML24	Maize	0.014089	0.985911
CML5	Maize	0.014171	0.985829
CML257	Maize	0.014178	0.985822
CML276	Maize	0.014234	0.985766
CIMBL121	Maize	0.014517	0.985483
CML416	Maize	0.014553	0.985447
CML23	Maize	0.014555	0.985445
CIMBL149	Maize	0.014571	0.985429
CML220	Maize	0.014595	0.985405
CML412	Maize	0.014616	0.985384
CML168	Maize	0.014711	0.985289
CIMBL347	Maize	0.014852	0.985148
CML305	Maize	0.014918	0.985082
CML253	Maize	0.014975	0.985025
CML254	Maize	0.015	0.985
CML402	Maize	0.015114	0.984886
CIMBL419	Maize	0.015137	0.984863
CML166	Maize	0.015139	0.984861
CIMBL355	Maize	0.01529	0.98471
CML163	Maize	0.015455	0.984545
CIMBL300	Maize	0.01557	0.98443
CML470	Maize	0.015686	0.984314
CIMBL122	Maize	0.015754	0.984246
CML300	Maize	0.015786	0.984214
CIMBL40	Maize	0.015975	0.984025
CML260	Maize	0.015995	0.984005
CML298	Maize	0.01622	0.98378
CIMBL136	Maize	0.016258	0.983742
CIMBL18	Maize	0.01639	0.98361
CML69	Maize	0.016503	0.983497
CIMBL19	Maize	0.016519	0.983481
CIMBL251	Maize	0.016728	0.983272
CML435	Maize	0.016745	0.983255
CIMBL322	Maize	0.016816	0.983184
CIMBL96	Maize	0.016827	0.983173
CIMBL386	Maize	0.016876	0.983124
CIMBL118	Maize	0.016925	0.983075
CIMBL424	Maize	0.01701	0.98299
CIMBL115	Maize	0.017136	0.982864
CIMBL80	Maize	0.017197	0.982803
CIMBL240	Maize	0.017217	0.982783
CIMBL187	Maize	0.017338	0.982662
CIMBL52	Maize	0.017411	0.982589
CML150	Maize	0.017579	0.982421
CIMBL421	Maize	0.017626	0.982374
CIMBL270	Maize	0.017672	0.982328
CIMBL341	Maize	0.017677	0.982323
CIMBL21	Maize	0.017689	0.982311
CML331	Maize	0.017711	0.982289
CIMBL233	Maize	0.017874	0.982126
CIMBL237	Maize	0.017882	0.982118
CML226	Maize	0.017954	0.982046
CML115	Maize	0.018347	0.981653
CML371	Maize	0.018481	0.981519
CIMBL394	Maize	0.018514	0.981486
CIMBL420	Maize	0.018597	0.981403
CML290	Maize	0.018624	0.981376
CML230	Maize	0.018783	0.981217
CIMBL373	Maize	0.018989	0.981011
CML330	Maize	0.019025	0.980975
CML475	Maize	0.019166	0.980834
CML138	Maize	0.019238	0.980762
CML248	Maize	0.019329	0.980671
CML22	Maize	0.019405	0.980595
CIMBL20	Maize	0.019425	0.980575
CIMBL352	Maize	0.019455	0.980545
CIMBL215	Maize	0.02013	0.97987
CIMBL126	Maize	0.020179	0.979821
CML218	Maize	0.020227	0.979773
CML338	Maize	0.020255	0.979745
CML413	Maize	0.020305	0.979695
CML19	Maize	0.020329	0.979671
CIMBL110	Maize	0.020481	0.979519
CIMBL207	Maize	0.020673	0.979327
CML280	Maize	0.021053	0.978947
CIMBL168	Maize	0.021124	0.978876
CML297	Maize	0.021169	0.978831
CIMBL344	Maize	0.021221	0.978779
CIMBL67	Maize	0.021271	0.978729
CIMBL172	Maize	0.021546	0.978454
CIMBL12	Maize	0.021587	0.978413
CML231	Maize	0.021659	0.978341
CIMBL204	Maize	0.021729	0.978271
CIMBL292	Maize	0.021832	0.978168
CIMBL374	Maize	0.02195	0.97805
CIMBL338	Maize	0.022097	0.977903
CIMBL370	Maize	0.022142	0.977858
CIMBL174	Maize	0.022177	0.977823
CIMBL108	Maize	0.022323	0.977677
CML473	Maize	0.022379	0.977621
CML68	Maize	0.022395	0.977605
CIMBL32	Maize	0.022505	0.977495
CML364	Maize	0.022619	0.977381
CML340	Maize	0.022636	0.977364
CML238	Maize	0.022695	0.977305
CIMBL72	Maize	0.022804	0.977196
CML410	Maize	0.022805	0.977195
CIMBL45	Maize	0.022969	0.977031
CML127	Maize	0.023065	0.976935
CML279	Maize	0.023246	0.976754
CIMBL106	Maize	0.023308	0.976692
CIMBL305	Maize	0.023488	0.976512
CIMBL216	Maize	0.023619	0.976381
CIMBL61	Maize	0.023738	0.976262
CIMBL5	Maize	0.023781	0.976219
CIMBL79	Maize	0.023794	0.976206
CIMBL109	Maize	0.023799	0.976201
CIMBL328	Maize	0.023807	0.976193
CML307	Maize	0.023965	0.976035
CIMBL91	Maize	0.024004	0.975996
CML88	Maize	0.024017	0.975983
CIMBL205	Maize	0.024027	0.975973
CIMBL65	Maize	0.024041	0.975959
CML38	Maize	0.024062	0.975938
CIMBL320	Maize	0.024117	0.975883
CIMBL225	Maize	0.02412	0.97588
CML261	Maize	0.02413	0.97587
CIMBL298	Maize	0.024445	0.975555
CIMBL158	Maize	0.024549	0.975451
CIMBL147	Maize	0.024639	0.975361
CML28	Maize	0.02464	0.97536
CML219	Maize	0.024648	0.975352
CIMBL38	Maize	0.024746	0.975254
CIMBL63	Maize	0.024838	0.975162
CML426	Maize	0.025044	0.974956
CIMBL411	Maize	0.02512	0.97488
CML378	Maize	0.025138	0.974862
CIMBL107	Maize	0.025326	0.974674
CML140	Maize	0.025421	0.974579
CIMBL400	Maize	0.025523	0.974477
CIMBL112	Maize	0.025625	0.974375
CML382	Maize	0.025672	0.974328
CIMBL134	Maize	0.025683	0.974317
CIMBL295	Maize	0.025697	0.974303
CIMBL116	Maize	0.025856	0.974144
CML322	Maize	0.02608	0.97392
CIMBL209	Maize	0.026621	0.973379
CIMBL316	Maize	0.02671	0.97329
CIMBL435	Maize	0.026756	0.973244
CML421	Maize	0.026774	0.973226
CML147	Maize	0.026952	0.973048
CIMBL102	Maize	0.027358	0.972642
CIMBL321	Maize	0.027438	0.972562
CML422	Maize	0.02749	0.97251
CIMBL346	Maize	0.027634	0.972366
CIMBL133	Maize	0.027814	0.972186
CIMBL319	Maize	0.028115	0.971885
CML407	Maize	0.028208	0.971792
CML132	Maize	0.028276	0.971724
CML476	Maize	0.02841	0.97159
CIMBL431	Maize	0.028445	0.971555
CML361	Maize	0.028597	0.971403
CML153	Maize	0.029003	0.970997
CIMBL50	Maize	0.029064	0.970936
CIMBL33	Maize	0.029359	0.970641
CIMBL228	Maize	0.029555	0.970445
CML403	Maize	0.029595	0.970405
CML436	Maize	0.029629	0.970371
CIMBL367	Maize	0.02985	0.97015
CML366	Maize	0.029921	0.970079
CML15	Maize	0.030181	0.969819
CIMBL388	Maize	0.03019	0.96981
CIMBL208	Maize	0.030608	0.969392
CML107	Maize	0.030679	0.969321
CML411	Maize	0.03071	0.96929
CIMBL418	Maize	0.030784	0.969216
CIMBL358	Maize	0.031017	0.968983
CIMBL84	Maize	0.031218	0.968782
CIMBL324	Maize	0.031327	0.968673
CIMBL201	Maize	0.031399	0.968601
CIMBL219	Maize	0.031417	0.968583
CIMBL6	Maize	0.03142	0.96858
CIMBL59	Maize	0.031528	0.968472
CML154	Maize	0.031602	0.968398
CIMBL100	Maize	0.031659	0.968341
CIMBL68	Maize	0.031679	0.968321
CIMBL336	Maize	0.031699	0.968301
CIMBL62	Maize	0.031953	0.968047
CML430	Maize	0.032573	0.967427
CIMBL74	Maize	0.03267	0.96733
CML448	Maize	0.032746	0.967254
CML47	Maize	0.032838	0.967162
CIMBL390	Maize	0.032942	0.967058
CIMBL345	Maize	0.032962	0.967038
CIMBL2	Maize	0.033106	0.966894
LY	Maize	0.033388	0.966612
CIMBL199	Maize	0.03346	0.96654
CIMBL202	Maize	0.033526	0.966474
CIMBL34	Maize	0.033749	0.966251
CIMBL383	Maize	0.033814	0.966186
CML165	Maize	0.033891	0.966109
CIMBL379	Maize	0.033921	0.966079
CIMBL335	Maize	0.033988	0.966012
P138	Maize	0.03402	0.96598
CIMBL185	Maize	0.034213	0.965787
CIMBL348	Maize	0.034511	0.965489
CIMBL71	Maize	0.034983	0.965017
CIMBL325	Maize	0.035013	0.964987
CML381	Maize	0.035014	0.964986
CIMBL7	Maize	0.035133	0.964867
CIMBL114	Maize	0.035146	0.964854
CIMBL414	Maize	0.035275	0.964725
CML368	Maize	0.036179	0.963821
CIMBL53	Maize	0.036186	0.963814
CML482	Maize	0.03631	0.96369
CML292	Maize	0.036323	0.963677
CML373	Maize	0.036338	0.963662
CIMBL173	Maize	0.036371	0.963629
CML87	Maize	0.036481	0.963519
CML465	Maize	0.036493	0.963507
CIMBL103	Maize	0.036634	0.963366
CIMBL117	Maize	0.036785	0.963215
CIMBL170	Maize	0.037011	0.962989
CML481	Maize	0.037267	0.962733
CML222	Maize	0.037364	0.962636
CML379	Maize	0.037485	0.962515
CIMBL387	Maize	0.037758	0.962242
CML172	Maize	0.037918	0.962082
CML425	Maize	0.038009	0.961991
CIMBL317	Maize	0.038105	0.961895
CIMBL31	Maize	0.03832	0.96168
CML171	Maize	0.038336	0.961664
CIMBL391	Maize	0.038338	0.961662
CIMBL44	Maize	0.038422	0.961578
CIMBL55	Maize	0.038439	0.961561
CIMBL406	Maize	0.038964	0.961036
CIMBL76	Maize	0.039016	0.960984
CIMBL417	Maize	0.039208	0.960792
CML91	Maize	0.039538	0.960462
CIMBL171	Maize	0.039674	0.960326
CIMBL385	Maize	0.04042	0.95958
CML424	Maize	0.040569	0.959431
CIMBL231	Maize	0.040772	0.959228
CML189	Maize	0.040912	0.959088
CIMBL166	Maize	0.040979	0.959021
CIMBL337	Maize	0.041129	0.958871
CIMBL426	Maize	0.04175	0.95825
CML95	Maize	0.041943	0.958057
CML450	Maize	0.042123	0.957877
CIMBL77	Maize	0.042616	0.957384
CIMBL46	Maize	0.042813	0.957187
CIMBL311	Maize	0.043171	0.956829
CIMBL123	Maize	0.04326	0.95674
CIMBL105	Maize	0.043473	0.956527
CML372	Maize	0.043666	0.956334
S37	Maize	0.04395	0.95605
CML432	Maize	0.044297	0.955703
CML462	Maize	0.044402	0.955598
CIMBL196	Maize	0.044465	0.955535
CML484	Maize	0.04457	0.95543
CML419	Maize	0.044649	0.955351
CML321	Maize	0.044845	0.955155
CML31	Maize	0.045201	0.954799
CML170	Maize	0.045382	0.954618
7381	Maize	0.045787	0.954213
CIMBL190	Maize	0.045996	0.954004
CML97	Maize	0.046189	0.953811
CIMBL252	Maize	0.046431	0.953569
CIMBL179	Maize	0.046606	0.953394
TY6	Maize	0.046666	0.953334
Shen137	Maize	0.047034	0.952966
CIMBL339	Maize	0.0475	0.9525
CML201	Maize	0.047673	0.952327
CIMBL87	Maize	0.047783	0.952217
CIMBL128	Maize	0.047986	0.952014
CML420	Maize	0.048024	0.951976
CIMBL160	Maize	0.048372	0.951628
CIMBL69	Maize	0.048389	0.951611
CIMBL194	Maize	0.048599	0.951401
CIMBL389	Maize	0.048869	0.951131
CIMBL169	Maize	0.048879	0.951121
CIMBL191	Maize	0.04901	0.95099
CML418	Maize	0.049047	0.950953
CIMBL384	Maize	0.049159	0.950841
CML174	Maize	0.049458	0.950542
CIMBL99	Maize	0.0496	0.9504
CML49	Maize	0.049684	0.950316
CML333	Maize	0.049838	0.950162
CIMBL186	Maize	0.050089	0.949911
CIMBL221	Maize	0.050781	0.949219
CML208	Maize	0.0509	0.9491
CML204	Maize	0.051127	0.948873
CIMBL188	Maize	0.051509	0.948491
501	Maize	0.051729	0.948271
CML485	Maize	0.051786	0.948214
CIMBL192	Maize	0.052122	0.947878
CML386	Maize	0.052444	0.947556
CIMBL88	Maize	0.052601	0.947399
CIMBL111	Maize	0.052623	0.947377
18-599	Maize	0.052727	0.947273
LG001	Maize	0.054306	0.945694
CML86	Maize	0.05434	0.94566
Dan599	Maize	0.054486	0.945514
GEMS-0027	Maize	0.054607	0.945393
CML51	Maize	0.055002	0.944998
CIMBL425	Maize	0.055184	0.944816
CIMBL101	Maize	0.055322	0.944678
CIMBL236	Maize	0.05562	0.94438
CIMBL47	Maize	0.056372	0.943628
CML187	Maize	0.056397	0.943603
CIMBL66	Maize	0.056837	0.943163
CIMBL195	Maize	0.056883	0.943117
CML316	Maize	0.056887	0.943113
CIMBL86	Maize	0.057006	0.942994
ZZ03	Maize	0.057228	0.942772
CIMBL89	Maize	0.057667	0.942333
CML50	Maize	0.058129	0.941871
GEMS-0030	Maize	0.05834	0.94166
CIMBL427	Maize	0.05841	0.94159
CIMBL340	Maize	0.058694	0.941306
CIMBL39	Maize	0.058846	0.941154
Dan360	Maize	0.059045	0.940955
CIMBL85	Maize	0.059183	0.940817
D863F	Maize	0.059283	0.940717
CML98	Maize	0.059363	0.940637
CML488	Maize	0.059585	0.940415
CML467	Maize	0.059609	0.940391
TY3	Maize	0.060189	0.939811
CML202	Maize	0.060269	0.939731
CIMBL49	Maize	0.060381	0.939619
CML89	Maize	0.060779	0.939221
CML423	Maize	0.060897	0.939103
CML80	Maize	0.061285	0.938715
CML123	Maize	0.061758	0.938242
CIMBL153	Maize	0.061909	0.938091
CIMBL193	Maize	0.062016	0.937984
GEMS-0013	Maize	0.062106	0.937894
CIMBL148	Maize	0.062586	0.937414
9642	Maize	0.062611	0.937389
CIMBL90	Maize	0.062838	0.937162
CIMBL83	Maize	0.063408	0.936592
TY8	Maize	0.063454	0.936546
CIMBL157	Maize	0.063531	0.936469
CML487	Maize	0.063548	0.936452
CIMBL75	Maize	0.064184	0.935816
CML334	Maize	0.064231	0.935769
TY7	Maize	0.06527	0.93473
CML387	Maize	0.065958	0.934042
Liao138	Maize	0.067012	0.932988
CIMBL54	Maize	0.067385	0.932615
CML328	Maize	0.067625	0.932375
CIMBL224	Maize	0.067994	0.932006
GEMS-0032	Maize	0.068339	0.931661
CIMBL182	Maize	0.068635	0.931365
CIMBL189	Maize	0.068799	0.931201
CIMBL93	Maize	0.06882	0.93118
CIMBL156	Maize	0.068918	0.931082
TY4	Maize	0.069096	0.930904
B11	Maize	0.069724	0.930276
TY5	Maize	0.069754	0.930246
CIMBL120	Maize	0.07029	0.92971
CIMBL155	Maize	0.070299	0.929701
TY11	Maize	0.070377	0.929623
CML169	Maize	0.070454	0.929546
CIMBL58	Maize	0.070833	0.929167
CIMBL222	Maize	0.071358	0.928642
CIMBL13	Maize	0.071627	0.928373
CML178	Maize	0.071774	0.928226
CML429	Maize	0.071804	0.928196
GEMS-0015	Maize	0.071907	0.928093
Qi319	Maize	0.072254	0.927746
CML180	Maize	0.072265	0.927735
CIMBL127	Maize	0.072381	0.927619
CML99	Maize	0.072562	0.927438
TY10	Maize	0.072569	0.927431
CIMBL9	Maize	0.072588	0.927412
177	Maize	0.072592	0.927408
CML113	Maize	0.072645	0.927355
CML428	Maize	0.072667	0.927333
Zheng30	Maize	0.072763	0.927237
CML474	Maize	0.072773	0.927227
CML325	Maize	0.072952	0.927048
CML85	Maize	0.073239	0.926761
CML94	Maize	0.075216	0.924784
CIMBL178	Maize	0.075251	0.924749
CML173	Maize	0.075531	0.924469
CIMBL177	Maize	0.075831	0.924169
CIMBL94	Maize	0.075906	0.924094
CML431	Maize	0.075946	0.924054
CML92	Maize	0.07618	0.92382
TY9	Maize	0.076614	0.923386
H127	Maize	0.076652	0.923348
CIMBL152	Maize	0.076753	0.923247
CML84	Maize	0.077149	0.922851
GEMS-0025	Maize	0.077215	0.922785
GEMS-0028	Maize	0.077773	0.922227
Zhong69	Maize	0.077902	0.922098
GEMS-0005	Maize	0.077938	0.922062
CML442	Maize	0.078253	0.921747
TY1	Maize	0.078459	0.921541
CML317	Maize	0.078582	0.921418
CML320	Maize	0.079019	0.920981
CML135	Maize	0.079263	0.920737
CML196	Maize	0.079665	0.920335
CIMBL142	Maize	0.080246	0.919754
CML395	Maize	0.080457	0.919543
CML103	Maize	0.080538	0.919462
Yu87-1	Maize	0.080954	0.919046
TY2	Maize	0.081169	0.918831
CML466	Maize	0.081263	0.918737
CML191	Maize	0.081314	0.918686
GEMS-0024	Maize	0.08133	0.91867
CML111	Maize	0.082736	0.917264
CML367	Maize	0.082962	0.917038
GEMS-0012	Maize	0.083102	0.916898
CML415	Maize	0.08331	0.91669
CML129	Maize	0.083707	0.916293
CML469	Maize	0.084019	0.915981
GEMS-0014	Maize	0.084049	0.915951
CML175	Maize	0.084102	0.915898
CIMBL180	Maize	0.084196	0.915804
CA47	Maize	0.084269	0.915731
CML96	Maize	0.084646	0.915354
CML327	Maize	0.0852	0.9148
CML116	Maize	0.086838	0.913162
CIMBL8	Maize	0.086939	0.913061
CML471	Maize	0.087975	0.912025
CML433	Maize	0.088115	0.911885
835b	Maize	0.088634	0.911366
CML118	Maize	0.088757	0.911243
CML427	Maize	0.088829	0.911171
CIMBL234	Maize	0.08965	0.91035
384-2	Maize	0.089764	0.910236
CML101	Maize	0.09082	0.90918
CML112	Maize	0.090975	0.909025
CIMBL60	Maize	0.090985	0.909015
CIMBL129	Maize	0.091751	0.908249
05WN230	Maize	0.091846	0.908154
P178	Maize	0.092096	0.907904
CIMBL235	Maize	0.092169	0.907831
835a	Maize	0.092461	0.907539
CML483	Maize	0.093008	0.906992
CML133	Maize	0.093275	0.906725
CML134	Maize	0.09329	0.90671
GEMS-0023	Maize	0.093315	0.906685
CIMBL138	Maize	0.094082	0.905918
GEMS-0006	Maize	0.094348	0.905652
9782	Maize	0.094712	0.905288
GEMS-0020	Maize	0.095238	0.904762
EN25	Maize	0.096141	0.903859
CML114	Maize	0.096197	0.903803
CML216	Maize	0.096831	0.903169
CML186	Maize	0.096902	0.903098
GEMS-0065	Maize	0.097241	0.902759
CIMBL10	Maize	0.098044	0.901956
CIMBL159	Maize	0.098154	0.901846
FCD0602	Maize	0.098692	0.901308
CIMBL139	Maize	0.100173	0.899827
CML192	Maize	0.100263	0.899737
GEMS-0009	Maize	0.100753	0.899247
CIMBL30	Maize	0.100917	0.899083
GEMN-0040	Maize	0.10112	0.89888
GEMS-0019	Maize	0.101434	0.898566
1323	Maize	0.102273	0.897727
Ye8001	Maize	0.103252	0.896748
GEMS-0016	Maize	0.104088	0.895912
GEMN-0036	Maize	0.104355	0.895645
CIMBL176	Maize	0.104419	0.895581
GEMS-0004	Maize	0.10452	0.89548
GEMN-0039	Maize	0.107117	0.892883
GEMN-0035	Maize	0.107555	0.892445
CIMBL184	Maize	0.108973	0.891027
CML185	Maize	0.109473	0.890527
Hu803	Maize	0.109885	0.890115
GEMN-0042	Maize	0.110565	0.889435
CML182	Maize	0.110991	0.889009
GEMS-0011	Maize	0.111646	0.888354
GEMN-0037	Maize	0.111792	0.888208
CIMBL57	Maize	0.11203	0.88797
DI-16	Maize	0.112257	0.887743
CIMBL150	Maize	0.112467	0.887533
GEMS-0003	Maize	0.112623	0.887377
CML323	Maize	0.112868	0.887132
K22	Maize	0.113325	0.886675
GEMS-0010	Maize	0.113552	0.886448
GEMS-0018	Maize	0.114055	0.885945
Ye478	Maize	0.114559	0.885441
GEMN-0041	Maize	0.114671	0.885329
CIMBL14	Maize	0.115043	0.884957
GEMS-0029	Maize	0.11507	0.88493
GEMS-0053	Maize	0.116094	0.883906
CML369	Maize	0.116895	0.883105
GEMS-0064	Maize	0.117045	0.882955
Xun971	Maize	0.117186	0.882814
GEMS-0017	Maize	0.118387	0.881613
XZ698	Maize	0.119947	0.880053
Shen5003	Maize	0.119967	0.880033
JY01	Maize	0.120094	0.879906
TT16	Maize	0.12012	0.87988
M97	Maize	0.120289	0.879711
CIMBL175	Maize	0.12092	0.87908
GEMS-0049	Maize	0.120957	0.879043
812	Maize	0.121696	0.878304
ZZ01	Maize	0.121782	0.878218
CML326	Maize	0.123393	0.876607
CIMBL151	Maize	0.123672	0.876328
975-12	Maize	0.123676	0.876324
C8605	Maize	0.124459	0.875541
Liao5114	Maize	0.124692	0.875308
Si273	Maize	0.124973	0.875027
4019	Maize	0.125295	0.874705
M165	Maize	0.125626	0.874374
CIMBL43	Maize	0.126506	0.873494
ZH68	Maize	0.127158	0.872842
CML324	Maize	0.127389	0.872611
CIMBL206	Maize	0.128545	0.871455
U8112	Maize	0.128843	0.871157
Z2018F	Maize	0.129545	0.870455
SC55	Maize	0.129755	0.870245
chuan48-2	Maize	0.130756	0.869244
Tie7922	Maize	0.130817	0.869183
150	Maize	0.131318	0.868682
CIMBL17	Maize	0.131853	0.868147
526018	Maize	0.131887	0.868113
GEMS-0063	Maize	0.132889	0.867111
Cheng698	Maize	0.133119	0.866881
LXN	Maize	0.134445	0.865555
GEMS-0062	Maize	0.135625	0.864375
GEMS-0021	Maize	0.135701	0.864299
GEMS-0055	Maize	0.137078	0.862922
Shen135	Maize	0.137395	0.862605
GEMS-0066	Maize	0.137846	0.862154
BEM	Maize	0.138827	0.861173
GEMS-0051	Maize	0.139536	0.860464
Zheng28	Maize	0.139581	0.860419
GEMS-0050	Maize	0.140327	0.859673
GEMS-0054	Maize	0.14072	0.85928
GEMN-0043	Maize	0.141029	0.858971
M153	Maize	0.141187	0.858813
HuangC	Maize	0.141489	0.858511
GEMS-0052	Maize	0.142116	0.857884
CML441	Maize	0.14268	0.85732
BK	Maize	0.143087	0.856913
8902	Maize	0.143549	0.856451
J4112	Maize	0.143652	0.856348
Liao5262	Maize	0.143654	0.856346
Zheng32	Maize	0.144105	0.855895
CML460	Maize	0.144357	0.855643
R15X1141	Maize	0.145172	0.854828
DH3732	Maize	0.145193	0.854807
JH96C	Maize	0.145334	0.854666
5213	Maize	0.146008	0.853992
Zheng35	Maize	0.146263	0.853737
B110	Maize	0.146431	0.853569
Dan4245	Maize	0.147298	0.852702
L3180	Maize	0.147358	0.852642
Liao159	Maize	0.14761	0.85239
Hua83-2	Maize	0.148381	0.851619
CML130	Maize	0.148545	0.851455
05W002	Maize	0.148652	0.851348
GEMN-0033	Maize	0.148695	0.851305
Zheng29	Maize	0.148976	0.851024
GEMN-0045	Maize	0.14945	0.85055
GEMN-0044	Maize	0.15064	0.84936
GEMN-0046	Maize	0.150812	0.849188
CIMBL95	Maize	0.151191	0.848809
268	Maize	0.151684	0.848316
GEMS-0002	Maize	0.151757	0.848243
CIMBL141	Maize	0.151845	0.848155
GEMN-0048	Maize	0.152956	0.847044
Liao5263	Maize	0.153081	0.846919
CIMBL154	Maize	0.154015	0.845985
DSB	Maize	0.154139	0.845861
R08	Maize	0.154683	0.845317
1462	Maize	0.154882	0.845118
GEMS-0061	Maize	0.155945	0.844055
D047	Maize	0.157068	0.842932
GEMN-0059	Maize	0.157523	0.842477
K14	Maize	0.157812	0.842188
DE.EX	Maize	0.158132	0.841868
B73	Maize	0.158157	0.841843
HB	Maize	0.161211	0.838789
Sy3073	Maize	0.161356	0.838644
CIMBL145	Maize	0.162869	0.837131
Ry713	Maize	0.16372	0.83628
Zheng653	Maize	0.164871	0.835129
GEMS-0001	Maize	0.165096	0.834904
Dan598	Maize	0.165657	0.834343
B77	Maize	0.165669	0.834331
3H-2	Maize	0.166021	0.833979
R15	Maize	0.167324	0.832676
CIMBL143	Maize	0.168684	0.831316
CF3	Maize	0.169358	0.830642
LY042	Maize	0.169632	0.830368
WMR	Maize	0.169724	0.830276
IRF314	Maize	0.171027	0.828973
B111	Maize	0.171158	0.828842
Dan340	Maize	0.171433	0.828567
CIMBL144	Maize	0.171648	0.828352
04K5686	Maize	0.173405	0.826595
ZB648	Maize	0.174351	0.825649
S22	Maize	0.174436	0.825564
Jing24	Maize	0.174981	0.825019
07KS4	Maize	0.175501	0.824499
Qi205	Maize	0.175564	0.824436
CIMBL137	Maize	0.176137	0.823863
Nan21-3	Maize	0.17712	0.82288
Ye515	Maize	0.17755	0.82245
Zheng58	Maize	0.178434	0.821566
By4839	Maize	0.178762	0.821238
CML464	Maize	0.178867	0.821133
Sy1035	Maize	0.182216	0.817784
Zi330	Maize	0.18296	0.81704
CIMBL183	Maize	0.183052	0.816948
Xi502	Maize	0.183923	0.816077
GEMN-0047	Maize	0.1846	0.8154
Sy999	Maize	0.185163	0.814837
TX5	Maize	0.185229	0.814771
81162	Maize	0.186022	0.813978
HYS	Maize	0.186209	0.813791
Sy1128	Maize	0.186527	0.813473
By4960	Maize	0.187261	0.812739
HZS	Maize	0.187898	0.812102
Ye107	Maize	0.188199	0.811801
Ry697	Maize	0.1884	0.8116
CIMBL146	Maize	0.188788	0.811212
B113	Maize	0.189524	0.810476
Zong31	Maize	0.190392	0.809608
GEMN-0060	Maize	0.190534	0.809466
238	Maize	0.190731	0.809269
5311	Maize	0.19127	0.80873
04K5672	Maize	0.19165	0.80835
Gy386	Maize	0.191996	0.808004
By804	Maize	0.192119	0.807881
CML463	Maize	0.192727	0.807273
Gy1007	Maize	0.193025	0.806975
Lv28	Maize	0.193094	0.806906
Jiao51	Maize	0.193738	0.806262
5237	Maize	0.193755	0.806245
Lx9801	Maize	0.19444	0.80556
WH413	Maize	0.195499	0.804501
Ry737	Maize	0.195668	0.804332
By809	Maize	0.195699	0.804301
Gy220	Maize	0.195782	0.804218
By807	Maize	0.196287	0.803713
Gy237	Maize	0.196393	0.803607
LK11	Maize	0.197205	0.802795
GY386B	Maize	0.197394	0.802606
NMJT	Maize	0.197694	0.802306
ES40	Maize	0.198051	0.801949
Gy923	Maize	0.198075	0.801925
Q1261	Maize	0.199506	0.800494
Gy798	Maize	0.199546	0.800454
BS16	Maize	0.199768	0.800232
By4944	Maize	0.199871	0.800129
303WX	Maize	0.200243	0.799757
GEMN-0057	Maize	0.200613	0.799387
Sy1052	Maize	0.200632	0.799368
By813	Maize	0.200896	0.799104
Sy1077	Maize	0.201298	0.798702
JH59	Maize	0.201468	0.798532
3411	Maize	0.202633	0.797367
Wu109	Maize	0.202863	0.797137
By815	Maize	0.203187	0.796813
By855	Maize	0.203444	0.796556
Zong3	Maize	0.203758	0.796242
B114	Maize	0.203902	0.796098
K12	Maize	0.20491	0.79509
By843	Maize	0.205102	0.794898
Ry684	Maize	0.205221	0.794779
Ji63	Maize	0.205836	0.794164
Ry732	Maize	0.206233	0.793767
GEMN-0058	Maize	0.207125	0.792875
Ji853	Maize	0.207182	0.792818
HSBN	Maize	0.20797	0.79203
Yan414	Maize	0.208121	0.791879
DH29	Maize	0.208747	0.791253
7884-4Ht	Maize	0.209011	0.790989
Chang7-2	Maize	0.209095	0.790905
Zheng22	Maize	0.209698	0.790302
IRF291	Maize	0.210261	0.789739
Gy462	Maize	0.210326	0.789674
GEMN-0056	Maize	0.210641	0.789359
Si446	Maize	0.212117	0.787883
Sy1032	Maize	0.212361	0.787639
04K5702	Maize	0.213778	0.786222
Ry729	Maize	0.215897	0.784103
CI7	Maize	0.217138	0.782862
Gy1032	Maize	0.217434	0.782566
Ji53	Maize	0.218313	0.781687
Tian77	Maize	0.21855	0.78145
CML459	Maize	0.218695	0.781305
B151	Maize	0.218896	0.781104
Si444	Maize	0.219711	0.780289
Ye52106	Maize	0.220115	0.779885
CML458	Maize	0.222083	0.777917
MN	Maize	0.22306	0.77694
BGY	Maize	0.22466	0.77534
Zhi41	Maize	0.225246	0.774754
Sy998	Maize	0.225545	0.774455
Dong237	Maize	0.226499	0.773501
CIMBL1	Maize	0.226523	0.773477
A619	Maize	0.226993	0.773007
Sy1039	Maize	0.228026	0.771974
ZaC546	Maize	0.228745	0.771255
Dong46	Maize	0.232243	0.767757
Chang3	Maize	0.233502	0.766498
K10	Maize	0.234505	0.765495
Dan3130	Maize	0.235031	0.764969
MO113	Maize	0.235207	0.764793
CML457	Maize	0.23626	0.76374
4F1	Maize	0.237097	0.762903
7327	Maize	0.239879	0.760121
Yu374	Maize	0.243653	0.756347
Ji846	Maize	0.248664	0.751336
W138	Maize	0.25071	0.74929
HTH-17	Maize	0.255374	0.744626
Ji842	Maize	0.255696	0.744304
QTHHSBTS	Maize	0.258122	0.741878
Mo17	Maize	0.263254	0.736746
SK	Maize	0.264973	0.735027
CML455	Maize	0.267168	0.732832
647	Maize	0.275749	0.724251
CML456	Maize	0.315891	0.684109
BZN	Maize	0.39972	0.60028
Zbalsas2	Teosinte	0.57462	0.42538
MGB6	Teosinte	0.687286	0.312714
MGB83	Teosinte	0.700019	0.299981
JSG318	Teosinte	0.712506	0.287494
MGB69	Teosinte	0.716069	0.283931
MGB73	Teosinte	0.759241	0.240759
MGB88	Teosinte	0.769793	0.230207
MGB28	Teosinte	0.770196	0.229804
MGB79	Teosinte	0.772314	0.227686
K67-10	Teosinte	0.773645	0.226355
JSG311	Teosinte	0.777282	0.222718
WST85-3	Teosinte	0.781099	0.218901
K67-19	Teosinte	0.787706	0.212294
MGB78	Teosinte	0.79395	0.20605
K67-14	Teosinte	0.795322	0.204678
MGB38	Teosinte	0.796002	0.203998
K67-25	Teosinte	0.79612	0.20388
MGB42	Teosinte	0.796466	0.203534
W71-2	Teosinte	0.797398	0.202602
WS92-13	Teosinte	0.798482	0.201518
K67-16	Teosinte	0.798881	0.201119
K67-23	Teosinte	0.799285	0.200715
W71-4	Teosinte	0.80085	0.19915
MGB29	Teosinte	0.804424	0.195576
MGB45	Teosinte	0.805403	0.194597
W71-1	Teosinte	0.806452	0.193548
MGB86	Teosinte	0.806884	0.193116
K67-17	Teosinte	0.807097	0.192903
K67-7	Teosinte	0.807718	0.192282
MGB40	Teosinte	0.808703	0.191297
K67-11	Teosinte	0.810362	0.189638
K67-15	Teosinte	0.812596	0.187404
MGB46	Teosinte	0.814079	0.185921
MGB51	Teosinte	0.815097	0.184903
K67-8	Teosinte	0.817749	0.182251
WS92-14	Teosinte	0.817757	0.182243
K67-9	Teosinte	0.817788	0.182212
K67-20	Teosinte	0.818449	0.181551
WS92-11	Teosinte	0.819092	0.180908
MGB26	Teosinte	0.81917	0.18083
K71-6	Teosinte	0.820263	0.179737
WS92-15	Teosinte	0.820305	0.179695
MGB49	Teosinte	0.820421	0.179579
K67-22	Teosinte	0.822531	0.177469
WS92-12	Teosinte	0.822737	0.177263
K71-5	Teosinte	0.822807	0.177193
K71-7	Teosinte	0.823081	0.176919
W71-3	Teosinte	0.823145	0.176855
K67-12	Teosinte	0.825127	0.174873
MGB22	Teosinte	0.826028	0.173972
MGB27	Teosinte	0.82609	0.17391
K67-21	Teosinte	0.826375	0.173625
K67-18	Teosinte	0.827458	0.172542
WS92-16	Teosinte	0.829336	0.170664
Zbalsas3	Teosinte	0.829777	0.170223
MGB23	Teosinte	0.833884	0.166116
K67-13	Teosinte	0.833924	0.166076
MGB75	Teosinte	0.834505	0.165495
MGB39	Teosinte	0.834609	0.165391
MGB25	Teosinte	0.834735	0.165265
Tbalsas	Teosinte	0.836121	0.163879
MGB87	Teosinte	0.837536	0.162464
MGB47	Teosinte	0.838825	0.161175
K67-24	Teosinte	0.8447	0.1553
K69-1	Teosinte	0.847659	0.152341
MGB59	Teosinte	0.849617	0.150383
K69-2	Teosinte	0.871973	0.128027
K69-14	Teosinte	0.873844	0.126156
X26-4	Teosinte	0.880785	0.119215
MGB74	Teosinte	0.883917	0.116083
T62-87	Teosinte	0.88404	0.11596
K71-3	Teosinte	0.885771	0.114229
MGB81	Teosinte	0.886103	0.113897
K67-5	Teosinte	0.887115	0.112885
MGB82	Teosinte	0.88807	0.11193
K67-6	Teosinte	0.888547	0.111453
MGB31	Teosinte	0.889454	0.110546
WST92-2	Teosinte	0.890218	0.109782
K71-2	Teosinte	0.890993	0.109007
WS92-17	Teosinte	0.89346	0.10654
WST85-2	Teosinte	0.893884	0.106116
Zbalsas1	Teosinte	0.894928	0.105072
MGB32	Teosinte	0.895018	0.104982
W71-6	Teosinte	0.89539	0.10461
MGB41	Teosinte	0.89541	0.10459
K69-13	Teosinte	0.895707	0.104293
MGB80	Teosinte	0.903801	0.096199
MGB53	Teosinte	0.905303	0.094697
K71-4	Teosinte	0.906141	0.093859
MGB30	Teosinte	0.907457	0.092543
WST92-1	Teosinte	0.907936	0.092064
W71-5	Teosinte	0.90911	0.09089
WS92-10	Teosinte	0.9094	0.0906
TKR93-1	Teosinte	0.913677	0.086323
K69-8	Teosinte	0.913892	0.086108
K69-5	Teosinte	0.914429	0.085571
MGB43	Teosinte	0.916011	0.083989
MGB16	Teosinte	0.916086	0.083914
WST92-5	Teosinte	0.924616	0.075384
K69-9	Teosinte	0.924908	0.075092
MGB72	Teosinte	0.929314	0.070686
MGB67	Teosinte	0.929681	0.070319
WST92-4	Teosinte	0.932385	0.067615
MGB54	Teosinte	0.934369	0.065631
K69-11	Teosinte	0.935586	0.064414
MGB71	Teosinte	0.939572	0.060428
K69-10	Teosinte	0.940156	0.059844
K69-6	Teosinte	0.940995	0.059005
MGB64	Teosinte	0.943868	0.056132
JSG313	Teosinte	0.945891	0.054109
MGB21	Teosinte	0.946341	0.053659
MGB52	Teosinte	0.947433	0.052567
MGB19	Teosinte	0.947502	0.052498
JSG316	Teosinte	0.947815	0.052185
MGB65	Teosinte	0.948952	0.051048
K69-7	Teosinte	0.950442	0.049558
MGB66	Teosinte	0.950582	0.049418
Thueue	Teosinte	0.958444	0.041556
MGB18	Teosinte	0.958693	0.041307
E86-3	Teosinte	0.958873	0.041127
MGB17	Teosinte	0.958928	0.041072
JSG317	Teosinte	0.959454	0.040546
WST92-3	Teosinte	0.960313	0.039687
MGB63	Teosinte	0.963765	0.036235
TKR93-2	Teosinte	0.968766	0.031234
K69-4	Teosinte	0.970101	0.029899
K69-3	Teosinte	0.972178	0.027822
WST92-6	Teosinte	0.972506	0.027494
MGB20	Teosinte	0.975812	0.024188
MGB14	Teosinte	0.976656	0.023344
MGB3	Teosinte	0.977137	0.022863
E86-2	Teosinte	0.977668	0.022332
K68-2	Teosinte	0.982874	0.017126
K68-1	Teosinte	0.983567	0.016433
WS92-8	Teosinte	0.983952	0.016048
WS92-9	Teosinte	0.984287	0.015713
MGB15	Teosinte	0.985348	0.014652
MGB13	Teosinte	0.985419	0.014581
MGB5	Teosinte	0.98546	0.01454
K68-3	Teosinte	0.986982	0.013018
MGB9	Teosinte	0.987012	0.012988
MGB12	Teosinte	0.988228	0.011772
WS92-19	Teosinte	0.989123	0.010877
K68-5	Teosinte	0.989575	0.010425
T62-1	Teosinte	0.990602	0.009398
MGB11	Teosinte	0.992889	0.007111
MGB2	Teosinte	0.993764	0.006236
TKR93-3	Teosinte	0.994931	0.005069
K67-1	Teosinte	0.995311	0.004689
E86-1	Teosinte	0.995486	0.004514
WS92-7	Teosinte	0.997288	0.002712
K71-1	Teosinte	0.998683	0.001317
WST85-1	Teosinte	0.999011	0.000989
K65-1	Teosinte	0.99999	1e-05
K66-1	Teosinte	0.99999	1e-05
K67-2	Teosinte	0.99999	1e-05
K67-3	Teosinte	0.99999	1e-05
K67-4	Teosinte	0.99999	1e-05
K68-6	Teosinte	0.99999	1e-05
Zperen	Teosinte	0.99999	1e-05
Pancha	Teosinte	0.99999	1e-05
Ljoyas	Teosinte	0.99999	1e-05
Tguate	Teosinte	0.99999	1e-05
Smiguel	Teosinte	0.99999	1e-05
I30919	Teosinte	0.99999	1e-05
K65-2	Teosinte	0.99999	1e-05
K68-4	Teosinte	0.99999	1e-05
K69-12	Teosinte	0.99999	1e-05
T69-15	Teosinte	0.99999	1e-05
T62-2	Teosinte	0.99999	1e-05
T62-3	Teosinte	0.99999	1e-05
WS92-18	Teosinte	0.99999	1e-05
JSG319	Teosinte	0.99999	1e-05
MGB1	Teosinte	0.99999	1e-05
MGB4	Teosinte	0.99999	1e-05
MGB7	Teosinte	0.99999	1e-05
MGB8	Teosinte	0.99999	1e-05
MGB10	Teosinte	0.99999	1e-05
MGB50	Teosinte	0.99999	1e-05
TN03	Teosinte	0.99999	1e-05
TN04	Teosinte	0.99999	1e-05
TN06	Teosinte	0.99999	1e-05
TN07	Teosinte	0.99999	1e-05
TN08	Teosinte	0.99999	1e-05
TN09	Teosinte	0.99999	1e-05
TN10	Teosinte	0.99999	1e-05
TN11	Teosinte	0.99999	1e-05
TN12	Teosinte	0.99999	1e-05
TN13	Teosinte	0.99999	1e-05
TN14	Teosinte	0.99999	1e-05

## Sheet: maize
Supplementary Dataset1 Genetic relationship of maize and teosinte inferred by ADMIXTURE_maize
Lines	Group	Tropical	Temperate
CML20	Tropical	0.99999	1e-05
CML225	Tropical	0.99999	1e-05
CML307	Tropical	0.99999	1e-05
CML408	Tropical	0.99999	1e-05
CML454	Tropical	0.99999	1e-05
CML300	Tropical	0.99999	1e-05
CML304	Tropical	0.99999	1e-05
CML305	Tropical	0.99999	1e-05
CML479	Tropical	0.99999	1e-05
CML480	Tropical	0.99999	1e-05
CML486	Tropical	0.99999	1e-05
CIMBL3	Tropical	0.99999	1e-05
CIMBL4	Tropical	0.99999	1e-05
CIMBL11	Tropical	0.99999	1e-05
CIMBL19	Tropical	0.99999	1e-05
CIMBL20	Tropical	0.99999	1e-05
CIMBL21	Tropical	0.99999	1e-05
CIMBL23	Tropical	0.99999	1e-05
CIMBL24	Tropical	0.99999	1e-05
CIMBL25	Tropical	0.99999	1e-05
CIMBL26	Tropical	0.99999	1e-05
CIMBL27	Tropical	0.99999	1e-05
CIMBL28	Tropical	0.99999	1e-05
CIMBL51	Tropical	0.99999	1e-05
CIMBL61	Tropical	0.99999	1e-05
CIMBL73	Tropical	0.99999	1e-05
CIMBL80	Tropical	0.99999	1e-05
CIMBL98	Tropical	0.99999	1e-05
CIMBL124	Tropical	0.99999	1e-05
CML494	Tropical	0.99999	1e-05
CIMBL161	Tropical	0.99999	1e-05
CIMBL162	Tropical	0.99999	1e-05
CIMBL163	Tropical	0.99999	1e-05
CIMBL164	Tropical	0.99999	1e-05
CIMBL165	Tropical	0.99999	1e-05
CML451	Tropical	0.99999	1e-05
CML476	Tropical	0.99999	1e-05
CIMBL181	Tropical	0.99999	1e-05
CML4	Tropical	0.99999	1e-05
CML37	Tropical	0.99999	1e-05
CML68	Tropical	0.99999	1e-05
CML138	Tropical	0.99999	1e-05
CML140	Tropical	0.99999	1e-05
CML141	Tropical	0.99999	1e-05
CML231	Tropical	0.99999	1e-05
CML249	Tropical	0.99999	1e-05
CML259	Tropical	0.99999	1e-05
CML306	Tropical	0.99999	1e-05
CML310	Tropical	0.99999	1e-05
CML374	Tropical	0.99999	1e-05
CML379	Tropical	0.999942	5.8e-05
CML490	Tropical	0.99999	1e-05
CML495	Tropical	0.99999	1e-05
CIMBL187	Tropical	0.99999	1e-05
CIMBL197	Tropical	0.99999	1e-05
CIMBL198	Tropical	0.99999	1e-05
CIMBL208	Tropical	0.99999	1e-05
CIMBL209	Tropical	0.99999	1e-05
CML3	Tropical	0.99999	1e-05
CML9	Tropical	0.99999	1e-05
CML12	Tropical	0.99999	1e-05
CML13	Tropical	0.99999	1e-05
CML15	Tropical	0.99999	1e-05
CML16	Tropical	0.99999	1e-05
CML38	Tropical	0.99999	1e-05
CML43	Tropical	0.99999	1e-05
CML48	Tropical	0.99999	1e-05
CML144	Tropical	0.99999	1e-05
CML150	Tropical	0.99999	1e-05
CML254	Tropical	0.99999	1e-05
CML257	Tropical	0.99999	1e-05
CML260	Tropical	0.99999	1e-05
CML270	Tropical	0.99999	1e-05
CML281	Tropical	0.99999	1e-05
CML319	Tropical	0.99999	1e-05
CML340	Tropical	0.99999	1e-05
CML341	Tropical	0.99999	1e-05
CML343	Tropical	0.99999	1e-05
CML344	Tropical	0.99999	1e-05
CML377	Tropical	0.99999	1e-05
CML378	Tropical	0.99999	1e-05
CML384	Tropical	0.99999	1e-05
CML397	Tropical	0.99999	1e-05
CML401	Tropical	0.99999	1e-05
CML406	Tropical	0.99999	1e-05
CML407	Tropical	0.99999	1e-05
CML413	Tropical	0.99999	1e-05
CML446	Tropical	0.99999	1e-05
CML251	Tropical	0.99999	1e-05
CML252	Tropical	0.99999	1e-05
CML258	Tropical	0.99999	1e-05
CML265	Tropical	0.99999	1e-05
CML271	Tropical	0.99999	1e-05
CML275	Tropical	0.99999	1e-05
CML276	Tropical	0.99999	1e-05
CML280	Tropical	0.99999	1e-05
CML295	Tropical	0.99999	1e-05
CIMBL214	Tropical	0.99999	1e-05
CIMBL217	Tropical	0.99999	1e-05
CIMBL218	Tropical	0.99999	1e-05
CIMBL220	Tropical	0.99999	1e-05
CML10	Tropical	0.99999	1e-05
CML11	Tropical	0.99999	1e-05
CML19	Tropical	0.99999	1e-05
CIMBL225	Tropical	0.99999	1e-05
CIMBL226	Tropical	0.99999	1e-05
CIMBL227	Tropical	0.99999	1e-05
CIMBL230	Tropical	0.99999	1e-05
CIMBL233	Tropical	0.99999	1e-05
CIMBL239	Tropical	0.99999	1e-05
CIMBL243	Tropical	0.99999	1e-05
CIMBL246	Tropical	0.99999	1e-05
CIMBL247	Tropical	0.99999	1e-05
CIMBL249	Tropical	0.99999	1e-05
CIMBL251	Tropical	0.99999	1e-05
CIMBL253	Tropical	0.99999	1e-05
CIMBL254	Tropical	0.99999	1e-05
CIMBL255	Tropical	0.99999	1e-05
CIMBL256	Tropical	0.99999	1e-05
CIMBL257	Tropical	0.99999	1e-05
CIMBL258	Tropical	0.99999	1e-05
CIMBL259	Tropical	0.99999	1e-05
CIMBL260	Tropical	0.99999	1e-05
CIMBL261	Tropical	0.99999	1e-05
CIMBL262	Tropical	0.99999	1e-05
CIMBL263	Tropical	0.99999	1e-05
CIMBL264	Tropical	0.99999	1e-05
CIMBL265	Tropical	0.99999	1e-05
CIMBL266	Tropical	0.99999	1e-05
CIMBL267	Tropical	0.99999	1e-05
CIMBL268	Tropical	0.99999	1e-05
CIMBL269	Tropical	0.99999	1e-05
CIMBL270	Tropical	0.99999	1e-05
CIMBL271	Tropical	0.99999	1e-05
CIMBL272	Tropical	0.99999	1e-05
CIMBL273	Tropical	0.99999	1e-05
CIMBL274	Tropical	0.99999	1e-05
CIMBL275	Tropical	0.99999	1e-05
CIMBL276	Tropical	0.99999	1e-05
CIMBL277	Tropical	0.99999	1e-05
CIMBL278	Tropical	0.99999	1e-05
CIMBL279	Tropical	0.99999	1e-05
CIMBL280	Tropical	0.99999	1e-05
CIMBL281	Tropical	0.99999	1e-05
CIMBL282	Tropical	0.99999	1e-05
CIMBL283	Tropical	0.99999	1e-05
CIMBL284	Tropical	0.99999	1e-05
CIMBL285	Tropical	0.99999	1e-05
CIMBL286	Tropical	0.99999	1e-05
CIMBL287	Tropical	0.99999	1e-05
CIMBL288	Tropical	0.99999	1e-05
CIMBL289	Tropical	0.99999	1e-05
CIMBL292	Tropical	0.99999	1e-05
CIMBL293	Tropical	0.99999	1e-05
CIMBL296	Tropical	0.99999	1e-05
CIMBL300	Tropical	0.99999	1e-05
CIMBL301	Tropical	0.99999	1e-05
CIMBL303	Tropical	0.99999	1e-05
CIMBL304	Tropical	0.99999	1e-05
CIMBL307	Tropical	0.99999	1e-05
CIMBL308	Tropical	0.99999	1e-05
CIMBL310	Tropical	0.99999	1e-05
CIMBL313	Tropical	0.99999	1e-05
CIMBL315	Tropical	0.99999	1e-05
CIMBL319	Tropical	0.99999	1e-05
CIMBL320	Tropical	0.99999	1e-05
CIMBL323	Tropical	0.99999	1e-05
CIMBL327	Tropical	0.99999	1e-05
CIMBL329	Tropical	0.99999	1e-05
CIMBL330	Tropical	0.99999	1e-05
CIMBL331	Tropical	0.99999	1e-05
CIMBL333	Tropical	0.99999	1e-05
CIMBL334	Tropical	0.99999	1e-05
CIMBL342	Tropical	0.99999	1e-05
CIMBL343	Tropical	0.99999	1e-05
CIMBL346	Tropical	0.99999	1e-05
CIMBL350	Tropical	0.99999	1e-05
CIMBL351	Tropical	0.99999	1e-05
CIMBL352	Tropical	0.99999	1e-05
CIMBL353	Tropical	0.99999	1e-05
CIMBL354	Tropical	0.99999	1e-05
CIMBL356	Tropical	0.99999	1e-05
CIMBL359	Tropical	0.99999	1e-05
CIMBL360	Tropical	0.99999	1e-05
CIMBL361	Tropical	0.99999	1e-05
CIMBL362	Tropical	0.99999	1e-05
CIMBL363	Tropical	0.99999	1e-05
CIMBL367	Tropical	0.99999	1e-05
CIMBL371	Tropical	0.99999	1e-05
CIMBL372	Tropical	0.99999	1e-05
CIMBL374	Tropical	0.99999	1e-05
CIMBL375	Tropical	0.99999	1e-05
CIMBL376	Tropical	0.99999	1e-05
CIMBL377	Tropical	0.99999	1e-05
CIMBL378	Tropical	0.99999	1e-05
CIMBL381	Tropical	0.99999	1e-05
CIMBL382	Tropical	0.99999	1e-05
CIMBL393	Tropical	0.99999	1e-05
CIMBL395	Tropical	0.99999	1e-05
CIMBL396	Tropical	0.99999	1e-05
CIMBL397	Tropical	0.99999	1e-05
CIMBL400	Tropical	0.99999	1e-05
CIMBL401	Tropical	0.99999	1e-05
CIMBL402	Tropical	0.99999	1e-05
CIMBL403	Tropical	0.99999	1e-05
CIMBL404	Tropical	0.99999	1e-05
CIMBL405	Tropical	0.99999	1e-05
CIMBL407	Tropical	0.99999	1e-05
CIMBL408	Tropical	0.99999	1e-05
CIMBL410	Tropical	0.99999	1e-05
CIMBL413	Tropical	0.99999	1e-05
CIMBL415	Tropical	0.99999	1e-05
CIMBL416	Tropical	0.99999	1e-05
CIMBL422	Tropical	0.99999	1e-05
CIMBL423	Tropical	0.99999	1e-05
CIMBL424	Tropical	0.99999	1e-05
CIMBL428	Tropical	0.99999	1e-05
CIMBL429	Tropical	0.99999	1e-05
CIMBL430	Tropical	0.99999	1e-05
CML297	Tropical	0.99999	1e-05
CIMBL431	Tropical	0.99999	1e-05
CIMBL432	Tropical	0.99999	1e-05
CIMBL433	Tropical	0.99999	1e-05
CIMBL434	Tropical	0.99999	1e-05
CML400	Tropical	0.99999	1e-05
CML405	Tropical	0.99999	1e-05
CML447	Tropical	0.99999	1e-05
CML449	Tropical	0.99999	1e-05
CML453	Tropical	0.99999	1e-05
CML475	Tropical	0.99999	1e-05
CML478	Tropical	0.99999	1e-05
CIMBL248	Tropical	0.99999	1e-05
CML381	Tropical	0.999815	0.000185
CML448	Tropical	0.999486	0.000514
CIMBL244	Tropical	0.999132	0.000868
CML161	Tropical	0.999416	0.000584
CIMBL420	Tropical	0.998561	0.001439
CML121	Tropical	0.998797	0.001203
CIMBL357	Tropical	0.998549	0.001451
CIMBL203	Tropical	0.998438	0.001562
CIMBL291	Tropical	0.998296	0.001704
CIMBL298	Tropical	0.998179	0.001821
CML230	Tropical	0.998221	0.001779
CIMBL113	Tropical	0.997396	0.002604
CIMBL314	Tropical	0.997637	0.002363
CIMBL250	Tropical	0.997466	0.002534
CML269	Tropical	0.997339	0.002661
CML274	Tropical	0.996541	0.003459
CIMBL245	Tropical	0.996162	0.003838
CML279	Tropical	0.996334	0.003666
CIMBL347	Tropical	0.995544	0.004456
CIMBL223	Tropical	0.995322	0.004678
CML122	Tropical	0.995481	0.004519
CML402	Tropical	0.995079	0.004921
CIMBL213	Tropical	0.994888	0.005112
CML139	Tropical	0.994825	0.005175
CIMBL412	Tropical	0.995018	0.004982
CIMBL242	Tropical	0.994503	0.005497
CIMBL290	Tropical	0.994391	0.005609
CIMBL302	Tropical	0.994409	0.005591
CML292	Tropical	0.99414	0.00586
CIMBL168	Tropical	0.994186	0.005814
CML497	Tropical	0.99414	0.00586
CIMBL399	Tropical	0.993871	0.006129
CIMBL174	Tropical	0.993993	0.006007
CIMBL332	Tropical	0.994155	0.005845
CIMBL355	Tropical	0.992923	0.007077
CML157	Tropical	0.993039	0.006961
CML22	Tropical	0.992812	0.007188
CIMBL201	Tropical	0.992616	0.007384
CIMBL392	Tropical	0.992625	0.007375
CML17	Tropical	0.99234	0.00766
SW92E114	Tropical	0.99227	0.00773
CIMBL237	Tropical	0.99202	0.00798
CIMBL240	Tropical	0.991738	0.008262
CIMBL241	Tropical	0.991638	0.008362
CIMBL12	Tropical	0.991774	0.008226
CIMBL119	Tropical	0.991516	0.008484
CML47	Tropical	0.991344	0.008656
CIMBL126	Tropical	0.99155	0.00845
CIMBL200	Tropical	0.991005	0.008995
CML39	Tropical	0.990403	0.009597
CIMBL394	Tropical	0.990397	0.009603
CIMBL349	Tropical	0.9899	0.0101
CML232	Tropical	0.989123	0.010877
CML253	Tropical	0.988974	0.011026
CML159	Tropical	0.988993	0.011007
CIMBL306	Tropical	0.988664	0.011336
CIMBL52	Tropical	0.988466	0.011534
CIMBL409	Tropical	0.989691	0.010309
CIMBL312	Tropical	0.988408	0.011592
CML416	Tropical	0.988392	0.011608
CML298	Tropical	0.988267	0.011733
CIMBL210	Tropical	0.987345	0.012655
CIMBL116	Tropical	0.987287	0.012713
CML28	Tropical	0.987318	0.012682
CML268	Tropical	0.98731	0.01269
CIMBL22	Tropical	0.987224	0.012776
CIMBL238	Tropical	0.986994	0.013006
CML261	Tropical	0.987226	0.012774
CML382	Tropical	0.987243	0.012757
CIMBL390	Tropical	0.986441	0.013559
CIMBL386	Tropical	0.987351	0.012649
CML330	Tropical	0.986358	0.013642
CIMBL380	Tropical	0.986215	0.013785
CML403	Tropical	0.986261	0.013739
CML5	Tropical	0.986791	0.013209
CML153	Tropical	0.986253	0.013747
CIMBL294	Tropical	0.985425	0.014575
CIMBL388	Tropical	0.985764	0.014236
CIMBL32	Tropical	0.983044	0.016956
CIMBL321	Tropical	0.982925	0.017075
CML411	Tropical	0.984983	0.015017
CIMBL229	Tropical	0.982974	0.017026
CIMBL398	Tropical	0.982648	0.017352
CML238	Tropical	0.98241	0.01759
CIMBL406	Tropical	0.981536	0.018464
CML452	Tropical	0.980985	0.019015
CML171	Tropical	0.980989	0.019011
CML172	Tropical	0.980917	0.019083
CML290	Tropical	0.980558	0.019442
CML404	Tropical	0.980719	0.019281
CIMBL18	Tropical	0.980552	0.019448
CML132	Tropical	0.979717	0.020283
CIMBL29	Tropical	0.979679	0.020321
CML228	Tropical	0.979653	0.020347
CML32	Tropical	0.979076	0.020924
CIMBL324	Tropical	0.978403	0.021597
CIMBL418	Tropical	0.978518	0.021482
CIMBL211	Tropical	0.978355	0.021645
CIMBL325	Tropical	0.977721	0.022279
CML438	Tropical	0.977879	0.022121
CML24	Tropical	0.977624	0.022376
CML360	Tropical	0.977568	0.022432
CIMBL309	Tropical	0.977413	0.022587
CML163	Tropical	0.977701	0.022299
CIMBL82	Tropical	0.976853	0.023147
CIMBL318	Tropical	0.976313	0.023687
CML166	Tropical	0.976712	0.023288
CIMBL216	Tropical	0.976077	0.023923
CIMBL118	Tropical	0.975279	0.024721
CML147	Tropical	0.974492	0.025508
CML220	Tropical	0.973557	0.026443
CIMBL128	Tropical	0.973282	0.026718
CIMBL70	Tropical	0.973576	0.026424
CIMBL364	Tropical	0.973108	0.026892
CIMBL219	Tropical	0.973376	0.026624
CIMBL231	Tropical	0.972964	0.027036
CIMBL121	Tropical	0.972325	0.027675
CML322	Tropical	0.972956	0.027044
CML168	Tropical	0.97071	0.02929
CIMBL365	Tropical	0.970497	0.029503
CIMBL295	Tropical	0.970447	0.029553
CIMBL122	Tropical	0.970542	0.029458
CIMBL358	Tropical	0.970072	0.029928
CML69	Tropical	0.97006	0.02994
CIMBL215	Tropical	0.969852	0.030148
CML31	Tropical	0.969875	0.030125
CIMBL419	Tropical	0.969666	0.030334
CIMBL232	Tropical	0.969045	0.030955
CML461	Tropical	0.969178	0.030822
CML496	Tropical	0.96885	0.03115
CIMBL212	Tropical	0.968039	0.031961
CIMBL199	Tropical	0.967393	0.032607
CML493	Tropical	0.967311	0.032689
CML142	Tropical	0.967009	0.032991
CIMBL389	Tropical	0.966447	0.033553
CML321	Tropical	0.966134	0.033866
CML23	Tropical	0.965239	0.034761
CIMBL421	Tropical	0.966101	0.033899
CIMBL196	Tropical	0.965041	0.034959
CIMBL311	Tropical	0.964914	0.035086
CIMBL5	Tropical	0.96472	0.03528
CIMBL56	Tropical	0.964605	0.035395
CIMBL108	Tropical	0.96368	0.03632
CML420	Tropical	0.964029	0.035971
CIMBL16	Tropical	0.963693	0.036307
CML248	Tropical	0.963572	0.036428
CML410	Tropical	0.963191	0.036809
CML361	Tropical	0.963627	0.036373
CIMBL252	Tropical	0.964016	0.035984
CIMBL53	Tropical	0.962854	0.037146
CIMBL133	Tropical	0.962892	0.037108
CML223	Tropical	0.962647	0.037353
CIMBL411	Tropical	0.962251	0.037749
CML287	Tropical	0.961558	0.038442
CIMBL417	Tropical	0.961522	0.038478
CIMBL348	Tropical	0.960418	0.039582
Yun46	Tropical	0.960032	0.039968
CIMBL96	Tropical	0.959517	0.040483
CIMBL366	Tropical	0.959203	0.040797
CIMBL373	Tropical	0.958921	0.041079
CML418	Tropical	0.95886	0.04114
CML412	Tropical	0.957964	0.042036
CML154	Tropical	0.957427	0.042573
CML218	Tropical	0.95662	0.04338
CIMBL385	Tropical	0.956329	0.043671
CIMBL117	Tropical	0.956365	0.043635
CIMBL427	Tropical	0.956651	0.043349
CML434	Tropical	0.955761	0.044239
CIMBL305	Tropical	0.954814	0.045186
CIMBL68	Tropical	0.95641	0.04359
CIMBL425	Tropical	0.954989	0.045011
CML331	Tropical	0.953996	0.046004
CML419	Tropical	0.953274	0.046726
CIMBL110	Tropical	0.952348	0.047652
CIMBL78	Tropical	0.952205	0.047795
CML366	Tropical	0.951959	0.048041
CIMBL147	Tropical	0.952146	0.047854
CIMBL106	Tropical	0.951487	0.048513
CIMBL72	Tropical	0.951657	0.048343
CIMBL136	Tropical	0.950987	0.049013
CIMBL158	Tropical	0.950961	0.049039
CIMBL107	Tropical	0.950672	0.049328
CIMBL221	Tropical	0.950615	0.049385
CML221	Tropical	0.950706	0.049294
CML462	Tropical	0.9509	0.0491
CML162	Tropical	0.950154	0.049846
CIMBL65	Tropical	0.949605	0.050395
CIMBL344	Tropical	0.949475	0.050525
CIMBL55	Tropical	0.949641	0.050359
CIMBL34	Tropical	0.949733	0.050267
CIMBL341	Tropical	0.94878	0.05122
CML201	Tropical	0.948426	0.051574
CIMBL322	Tropical	0.948654	0.051346
CML226	Tropical	0.948536	0.051464
CIMBL45	Tropical	0.948521	0.051479
CIMBL115	Tropical	0.948596	0.051404
CML482	Tropical	0.948219	0.051781
CIMBL370	Tropical	0.94863	0.05137
CIMBL387	Tropical	0.948147	0.051853
CIMBL379	Tropical	0.947921	0.052079
CIMBL100	Tropical	0.948334	0.051666
CIMBL79	Tropical	0.947929	0.052071
CIMBL123	Tropical	0.946467	0.053533
CML222	Tropical	0.946551	0.053449
CIMBL105	Tropical	0.94624	0.05376
CML49	Tropical	0.946146	0.053854
CIMBL33	Tropical	0.946045	0.053955
CML219	Tropical	0.945547	0.054453
CIMBL67	Tropical	0.945249	0.054751
CIMBL316	Tropical	0.944555	0.055445
CIMBL149	Tropical	0.943551	0.056449
CIMBL81	Tropical	0.943142	0.056858
CIMBL435	Tropical	0.942631	0.057369
CML465	Tropical	0.942771	0.057229
CIMBL109	Tropical	0.94207	0.05793
CIMBL7	Tropical	0.941956	0.058044
CIMBL6	Tropical	0.941527	0.058473
CIMBL426	Tropical	0.941268	0.058732
CIMBL338	Tropical	0.941292	0.058708
CML208	Tropical	0.941577	0.058423
CML204	Tropical	0.941576	0.058424
CIMBL103	Tropical	0.941102	0.058898
CIMBL414	Tropical	0.941308	0.058692
CIMBL317	Tropical	0.940305	0.059695
CIMBL134	Tropical	0.939489	0.060511
CIMBL111	Tropical	0.938928	0.061072
CIMBL384	Tropical	0.939629	0.060371
CIMBL369	Tropical	0.938853	0.061147
CIMBL391	Tropical	0.937152	0.062848
CML368	Tropical	0.936235	0.063765
CIMBL297	Tropical	0.935285	0.064715
CML473	Tropical	0.934403	0.065597
CIMBL15	Tropical	0.933045	0.066955
CIMBL224	Tropical	0.933008	0.066992
CML88	Tropical	0.932575	0.067425
B11	Tropical	0.932982	0.067018
CML338	Tropical	0.932312	0.067688
CIMBL228	Tropical	0.931371	0.068629
CML170	Tropical	0.930389	0.069611
CML430	Tropical	0.929357	0.070643
CIMBL38	Tropical	0.928282	0.071718
CML373	Tropical	0.927873	0.072127
CML435	Tropical	0.927674	0.072326
CIMBL185	Tropical	0.927258	0.072742
CML424	Tropical	0.925682	0.074318
CML372	Tropical	0.924763	0.075237
CML485	Tropical	0.924863	0.075137
CML364	Tropical	0.925186	0.074814
CIMBL112	Tropical	0.923324	0.076676
CIMBL170	Tropical	0.922954	0.077046
CML423	Tropical	0.923128	0.076872
CML422	Tropical	0.922984	0.077016
CML87	Tropical	0.922537	0.077463
CML127	Tropical	0.921769	0.078231
CIMBL63	Tropical	0.92157	0.07843
CML371	Tropical	0.921336	0.078664
CIMBL157	Tropical	0.919354	0.080646
CML165	Tropical	0.918264	0.081736
CIMBL171	Tropical	0.918298	0.081702
CML89	Tropical	0.917578	0.082422
CIMBL31	Tropical	0.916994	0.083006
CIMBL77	Tropical	0.917213	0.082787
CML488	Tropical	0.916615	0.083385
CIMBL345	Tropical	0.915694	0.084306
CML426	Tropical	0.913366	0.086634
CML50	Tropical	0.912948	0.087052
CIMBL336	Tropical	0.912609	0.087391
CIMBL44	Tropical	0.91247	0.08753
CIMBL46	Tropical	0.911955	0.088045
CIMBL71	Tropical	0.911519	0.088481
CML481	Tropical	0.911519	0.088481
LY	Tropical	0.911189	0.088811
CML86	Tropical	0.911435	0.088565
CML425	Tropical	0.910681	0.089319
CIMBL335	Tropical	0.910628	0.089372
CML123	Tropical	0.908331	0.091669
CML421	Tropical	0.909317	0.090683
CML428	Tropical	0.90838	0.09162
CML429	Tropical	0.908272	0.091728
CIMBL2	Tropical	0.907811	0.092189
CML387	Tropical	0.907567	0.092433
CIMBL182	Tropical	0.90755	0.09245
CIMBL202	Tropical	0.907133	0.092867
CIMBL186	Tropical	0.90635	0.09365
CIMBL204	Tropical	0.904826	0.095174
CIMBL166	Tropical	0.90525	0.09475
CIMBL160	Tropical	0.903711	0.096289
CML427	Tropical	0.901438	0.098562
CML115	Tropical	0.901809	0.098191
CIMBL40	Tropical	0.897985	0.102015
CIMBL173	Tropical	0.897413	0.102587
CML367	Tropical	0.89652	0.10348
CIMBL205	Tropical	0.896402	0.103598
CIMBL88	Tropical	0.895206	0.104794
CML436	Tropical	0.894437	0.105563
CIMBL179	Tropical	0.893519	0.106481
CML107	Tropical	0.892963	0.107037
CIMBL62	Tropical	0.892784	0.107216
CIMBL235	Tropical	0.892547	0.107453
CML85	Tropical	0.892439	0.107561
CML202	Tropical	0.890887	0.109113
CIMBL69	Tropical	0.891235	0.108765
CIMBL180	Tropical	0.891351	0.108649
CIMBL192	Tropical	0.890889	0.109111
CML450	Tropical	0.891179	0.108821
CIMBL127	Tropical	0.890563	0.109437
CIMBL114	Tropical	0.890102	0.109898
CIMBL236	Tropical	0.890337	0.109663
CIMBL169	Tropical	0.889886	0.110114
CIMBL66	Tropical	0.888798	0.111202
CIMBL94	Tropical	0.888222	0.111778
CML97	Tropical	0.887344	0.112656
CIMBL60	Tropical	0.887789	0.112211
CIMBL48	Tropical	0.886804	0.113196
CML470	Tropical	0.886876	0.113124
CIMBL50	Tropical	0.886102	0.113898
CIMBL87	Tropical	0.8857	0.1143
CML333	Tropical	0.885618	0.114382
CML432	Tropical	0.885405	0.114595
CIMBL178	Tropical	0.883651	0.116349
CIMBL206	Tropical	0.879562	0.120438
CML466	Tropical	0.878874	0.121126
CIMBL92	Tropical	0.878361	0.121639
CIMBL188	Tropical	0.879137	0.120863
CIMBL59	Tropical	0.878515	0.121485
CML484	Tropical	0.877874	0.122126
CIMBL328	Tropical	0.875738	0.124262
CML431	Tropical	0.874948	0.125052
CIMBL84	Tropical	0.874324	0.125676
CML180	Tropical	0.874365	0.125635
CML328	Tropical	0.874365	0.125635
CML474	Tropical	0.872562	0.127438
CML174	Tropical	0.872136	0.127864
CIMBL340	Tropical	0.871418	0.128582
CML487	Tropical	0.87095	0.12905
CIMBL49	Tropical	0.870821	0.129179
CIMBL337	Tropical	0.87079	0.12921
CML471	Tropical	0.869734	0.130266
CML94	Tropical	0.870153	0.129847
CIMBL101	Tropical	0.869967	0.130033
CML467	Tropical	0.86877	0.13123
CIMBL58	Tropical	0.869137	0.130863
S37	Tropical	0.869407	0.130593
CML91	Tropical	0.86883	0.13117
CIMBL193	Tropical	0.868758	0.131242
CML189	Tropical	0.86812	0.13188
CIMBL190	Tropical	0.86707	0.13293
CML80	Tropical	0.866566	0.133434
CIMBL383	Tropical	0.865729	0.134271
CIMBL172	Tropical	0.865374	0.134626
CIMBL85	Tropical	0.864255	0.135745
CML395	Tropical	0.863303	0.136697
CIMBL39	Tropical	0.863913	0.136087
CML113	Tropical	0.863342	0.136658
CIMBL125	Tropical	0.861962	0.138038
CIMBL86	Tropical	0.857811	0.142189
CML334	Tropical	0.852196	0.147804
CIMBL189	Tropical	0.852298	0.147702
CIMBL207	Tropical	0.850281	0.149719
CIMBL93	Tropical	0.850513	0.149487
CIMBL91	Tropical	0.849747	0.150253
CIMBL195	Tropical	0.846498	0.153502
CML84	Tropical	0.845168	0.154832
CML101	Tropical	0.843886	0.156114
CIMBL57	Tropical	0.844181	0.155819
CIMBL148	Tropical	0.844546	0.155454
CIMBL156	Tropical	0.842779	0.157221
CML175	Tropical	0.842548	0.157452
CIMBL194	Tropical	0.841802	0.158198
CIMBL89	Tropical	0.840898	0.159102
CML316	Tropical	0.84138	0.15862
CIMBL74	Tropical	0.84017	0.15983
CIMBL191	Tropical	0.839113	0.160887
CIMBL339	Tropical	0.838464	0.161536
CIMBL102	Tropical	0.83795	0.16205
CML320	Tropical	0.837728	0.162272
CML469	Tropical	0.83579	0.16421
CML483	Tropical	0.836317	0.163683
CIMBL222	Tropical	0.835532	0.164468
CML415	Tropical	0.832949	0.167051
CML216	Tropical	0.832509	0.167491
CML95	Tropical	0.828494	0.171506
DSB	Tropical	0.826834	0.173166
CML187	Tropical	0.826703	0.173297
CML386	Tropical	0.824493	0.175507
CML129	Tropical	0.822565	0.177435
CML178	Tropical	0.820739	0.179261
CIMBL76	Tropical	0.819229	0.180771
CML317	Tropical	0.819162	0.180838
CIMBL83	Tropical	0.817267	0.182733
D047	Tropical	0.813493	0.186507
CIMBL47	Tropical	0.812905	0.187095
CIMBL177	Tropical	0.810048	0.189952
CIMBL234	Tropical	0.803354	0.196646
CML186	Tropical	0.80346	0.19654
CML135	Tropical	0.803535	0.196465
CIMBL120	Tropical	0.802442	0.197558
CML196	Tropical	0.799001	0.200999
CML103	Tropical	0.799145	0.200855
CML118	Tropical	0.799091	0.200909
CML92	Tropical	0.797819	0.202181
CML441	Tropical	0.796549	0.203451
CIMBL153	Tropical	0.795666	0.204334
CML98	Tropical	0.791947	0.208053
CML133	Tropical	0.791433	0.208567
CML173	Tropical	0.788697	0.211303
CIMBL90	Tropical	0.782898	0.217102
CIMBL99	Tropical	0.780641	0.219359
CIMBL155	Tropical	0.776289	0.223711
Jiao51	Tropical	0.771942	0.228058
CML96	Tropical	0.770487	0.229513
CML325	Tropical	0.767737	0.232263
CML442	Tropical	0.767289	0.232711
CML323	Tropical	0.760059	0.239941
CIMBL75	Tropical	0.758904	0.241096
CML51	Tropical	0.755353	0.244647
CML111	Tropical	0.751246	0.248754
CML112	Tropical	0.749248	0.250752
CML130	Tropical	0.747343	0.252657
CML369	Tropical	0.745138	0.254862
CML192	Tropical	0.733989	0.266011
CML327	Tropical	0.731747	0.268253
CML458	Tropical	0.731539	0.268461
CML459	Tropical	0.725875	0.274125
CML433	Tropical	0.725236	0.274764
NMJT	Tropical	0.725062	0.274938
CML114	Tropical	0.722793	0.277207
CML185	Tropical	0.721717	0.278283
CIMBL150	Tropical	0.72153	0.27847
CML324	Tropical	0.719493	0.280507
CIMBL54	Tropical	0.719816	0.280184
CIMBL14	Tropical	0.71627	0.28373
CIMBL152	Tropical	0.714089	0.285911
CML134	Tropical	0.713993	0.286007
CIMBL129	Tropical	0.707225	0.292775
CIMBL151	Tropical	0.702363	0.297637
CML457	Tropical	0.700912	0.299088
CML191	Mix	0.698312	0.301688
CA47	Mix	0.698384	0.301616
CML169	Mix	0.69195	0.30805
CIMBL43	Mix	0.691383	0.308617
CIMBL176	Mix	0.688376	0.311624
CML326	Mix	0.688437	0.311563
CIMBL175	Mix	0.680632	0.319368
CML99	Mix	0.681254	0.318746
04K5672	Mix	0.677928	0.322072
CML116	Mix	0.674577	0.325423
CML460	Mix	0.671374	0.328626
BGY	Mix	0.6682	0.3318
MN	Mix	0.666216	0.333784
CML464	Mix	0.650805	0.349195
TY6	Mix	0.648025	0.351975
HB	Mix	0.639576	0.360424
HSBN	Mix	0.634036	0.365964
3H-2	Mix	0.632892	0.367108
Tian77	Mix	0.628102	0.371898
B151	Mix	0.628021	0.371979
CML456	Mix	0.627855	0.372145
CIMBL143	Mix	0.625806	0.374194
303WX	Mix	0.619497	0.380503
QTHHSBTS	Mix	0.617275	0.382725
CML463	Mix	0.61596	0.38404
ES40	Mix	0.612079	0.387921
WMR	Mix	0.612296	0.387704
CIMBL159	Mix	0.608182	0.391818
GEMS-0025	Mix	0.606427	0.393573
TY7	Mix	0.604144	0.395856
HZS	Mix	0.598744	0.401256
Hua83-2	Mix	0.593722	0.406278
SC55	Mix	0.589965	0.410035
HYS	Mix	0.588536	0.411464
04K5686	Mix	0.587444	0.412556
TY8	Mix	0.587135	0.412865
04K5702	Mix	0.58625	0.41375
CIMBL146	Mix	0.581127	0.418873
WH413	Mix	0.578311	0.421689
TY10	Mix	0.574098	0.425902
CIMBL154	Mix	0.572468	0.427532
TY9	Mix	0.571651	0.428349
TY11	Mix	0.569259	0.430741
CIMBL95	Mix	0.567438	0.432562
CIMBL9	Mix	0.565406	0.434594
TY1	Mix	0.564528	0.435472
BS16	Mix	0.556346	0.443654
EN25	Mix	0.555066	0.444934
CML455	Mix	0.555234	0.444766
TY5	Mix	0.555135	0.444865
GEMS-0032	Mix	0.553559	0.446441
CML182	Mix	0.550297	0.449703
GEMS-0027	Mix	0.544441	0.455559
CIMBL139	Mix	0.541943	0.458057
GEMS-0030	Mix	0.541263	0.458737
B77	Mix	0.537149	0.462851
TY4	Mix	0.536428	0.463572
TY3	Mix	0.535374	0.464626
CIMBL30	Mix	0.532479	0.467521
TX5	Mix	0.531945	0.468055
647	Mix	0.528967	0.471033
CIMBL13	Mix	0.528128	0.471872
Wu109	Mix	0.524637	0.475363
GEMS-0024	Mix	0.519028	0.480972
TY2	Mix	0.518981	0.481019
384-2	Mix	0.517169	0.482831
Chang7-2	Mix	0.511662	0.488338
DI-16	Mix	0.510062	0.489938
5311	Mix	0.510086	0.489914
Lx9801	Mix	0.505623	0.494377
BK	Mix	0.500768	0.499232
CIMBL138	Mix	0.484564	0.515436
SK	Mix	0.481871	0.518129
Qi205	Mix	0.481303	0.518697
Dong46	Mix	0.474758	0.525242
Jing24	Mix	0.470028	0.529972
CIMBL17	Mix	0.465924	0.534076
Ji853	Mix	0.466074	0.533926
DH29	Mix	0.465896	0.534104
1323	Mix	0.462804	0.537196
CIMBL137	Mix	0.459439	0.540561
H127	Mix	0.460364	0.539636
R15	Mix	0.45854	0.54146
CIMBL184	Mix	0.456603	0.543397
DH3732	Mix	0.451709	0.548291
Yan414	Mix	0.450676	0.549324
GEMN-0040	Mix	0.45144	0.54856
7381	Mix	0.450117	0.549883
CIMBL142	Mix	0.449536	0.550464
1462	Mix	0.444833	0.555167
Shen137	Mix	0.443906	0.556094
Xi502	Mix	0.442186	0.557814
GEMN-0042	Mix	0.438798	0.561202
GEMN-0036	Mix	0.43751	0.56249
CIMBL10	Mix	0.438193	0.561807
GEMN-0046	Mix	0.436811	0.563189
GEMN-0035	Mix	0.435189	0.564811
GEMN-0045	Mix	0.433084	0.566916
S22	Mix	0.429217	0.570783
Ye515	Mix	0.42107	0.57893
GEMS-0003	Mix	0.42032	0.57968
GEMN-0037	Mix	0.420517	0.579483
ZB648	Mix	0.418588	0.581412
5237	Mix	0.416317	0.583683
LXN	Mix	0.4149	0.5851
CIMBL141	Mix	0.411219	0.588781
Dan599	Mix	0.409368	0.590632
Shen135	Mix	0.400108	0.599892
Zhong69	Mix	0.39799	0.60201
GEMN-0044	Mix	0.397619	0.602381
Chang3	Mix	0.39554	0.60446
Zheng22	Mix	0.392446	0.607554
K10	Mix	0.393179	0.606821
GEMS-0019	Mix	0.391012	0.608988
GEMN-0039	Mix	0.390681	0.609319
GEMN-0041	Mix	0.387399	0.612601
18-599	Mix	0.385015	0.614985
268	Mix	0.376959	0.623041
Lv28	Mix	0.376083	0.623917
Dan598	Mix	0.368044	0.631956
JH96C	Mix	0.366434	0.633566
501	Mix	0.362782	0.637218
CIMBL8	Mix	0.362351	0.637649
GEMS-0015	Mix	0.358374	0.641626
R15X1141	Mix	0.357454	0.642546
7327	Mix	0.356991	0.643009
GEMS-0029	Mix	0.354424	0.645576
B113	Mix	0.353164	0.646836
GEMS-0002	Mix	#N/A	#N/A
05WN230	Mix	0.345593	0.654407
LG001	Mix	0.346708	0.653292
9642	Mix	0.34586	0.65414
Gy798	Mix	0.3437	0.6563
Sy1032	Mix	0.34282	0.65718
Yu87-1	Mix	0.343246	0.656754
Si444	Mix	0.340454	0.659546
Ye52106	Mix	0.340079	0.659921
CI7	Mix	0.338987	0.661013
Gy237	Mix	0.334473	0.665527
Zhi41	Mix	0.333794	0.666206
ZZ01	Mix	0.33126	0.66874
P138	Mix	0.330294	0.669706
Gy462	Mix	0.329021	0.670979
7884-4Ht	Mix	0.322953	0.677047
K12	Mix	0.321087	0.678913
TT16	Mix	0.316254	0.683746
GEMN-0043	Mix	0.315498	0.684502
GEMN-0033	Mix	0.314629	0.685371
chuan48-2	Mix	0.313209	0.686791
XZ698	Mix	0.309696	0.690304
Zheng28	Mix	0.309776	0.690224
GEMS-0004	Mix	0.30883	0.69117
238	Mix	0.305778	0.694222
GEMS-0013	Mix	0.304045	0.695955
Sy3073	Mix	0.304196	0.695804
Q1261	Mix	0.301293	0.698707
CIMBL1	Temperate	0.299277	0.700723
Ji63	Temperate	0.299404	0.700596
Ry697	Temperate	0.298145	0.701855
Zong3	Temperate	0.298759	0.701241
Qi319	Temperate	0.297703	0.702297
R08	Temperate	0.297168	0.702832
GEMS-0054	Temperate	0.296352	0.703648
GEMS-0012	Temperate	0.295991	0.704009
GEMS-0023	Temperate	0.292792	0.707208
Gy1007	Temperate	0.293222	0.706778
Ji53	Temperate	0.29204	0.70796
GEMN-0048	Temperate	0.289643	0.710357
Dong237	Temperate	0.286068	0.713932
835b	Temperate	0.276091	0.723909
Sy1052	Temperate	0.275105	0.724895
P178	Temperate	0.273037	0.726963
Ry737	Temperate	0.271272	0.728728
ZZ03	Temperate	0.271917	0.728083
835a	Temperate	0.263284	0.736716
81162	Temperate	0.263957	0.736043
GEMN-0047	Temperate	0.263375	0.736625
GEMN-0060	Temperate	0.263122	0.736878
Gy1032	Temperate	0.257685	0.742315
Zong31	Temperate	0.257572	0.742428
D863F	Temperate	0.255489	0.744511
Ry713	Temperate	0.255636	0.744364
Sy1039	Temperate	0.254157	0.745843
GEMN-0056	Temperate	0.252813	0.747187
GEMS-0061	Temperate	0.250028	0.749972
By4960	Temperate	0.247677	0.752323
Ry684	Temperate	0.247399	0.752601
Ry729	Temperate	0.243112	0.756888
Sy1035	Temperate	0.243141	0.756859
GEMS-0016	Temperate	0.24151	0.75849
Sy1077	Temperate	0.240385	0.759615
GEMS-0010	Temperate	0.237536	0.762464
By807	Temperate	0.237972	0.762028
GEMS-0014	Temperate	0.235085	0.764915
Ye107	Temperate	0.235152	0.764848
By4839	Temperate	0.234071	0.765929
GEMS-0006	Temperate	0.232185	0.767815
Cheng698	Temperate	0.232945	0.767055
GY386B	Temperate	0.232631	0.767369
By809	Temperate	0.231388	0.768612
Gy923	Temperate	0.230802	0.769198
Ry732	Temperate	0.230502	0.769498
Z2018F	Temperate	0.229558	0.770442
BZN	Temperate	0.229522	0.770478
By804	Temperate	0.228103	0.771897
GEMS-0020	Temperate	0.227202	0.772798
Sy999	Temperate	0.227817	0.772183
Gy386	Temperate	0.224892	0.775108
Gy220	Temperate	0.225006	0.774994
GEMS-0005	Temperate	0.223806	0.776194
GEMS-0028	Temperate	0.220112	0.779888
By855	Temperate	0.220526	0.779474
Sy1128	Temperate	0.220566	0.779434
GEMS-0011	Temperate	0.21885	0.78115
HuangC	Temperate	0.21845	0.78155
Sy998	Temperate	0.216495	0.783505
GEMN-0059	Temperate	0.215667	0.784333
By813	Temperate	0.212485	0.787515
HTH-17	Temperate	0.210598	0.789402
GEMS-0018	Temperate	0.208924	0.791076
K14	Temperate	0.208231	0.791769
Zheng653	Temperate	0.207342	0.792658
By815	Temperate	0.205927	0.794073
GEMS-0017	Temperate	0.205185	0.794815
526018	Temperate	0.205575	0.794425
GEMS-0001	Temperate	0.20476	0.79524
By4944	Temperate	0.202014	0.797986
Zi330	Temperate	0.201146	0.798854
By843	Temperate	0.199018	0.800982
GEMN-0058	Temperate	0.195592	0.804408
JY01	Temperate	0.194376	0.805624
Yu374	Temperate	0.193729	0.806271
GEMS-0009	Temperate	0.192414	0.807586
IRF314	Temperate	0.192885	0.807115
ZaC546	Temperate	0.188623	0.811377
B111	Temperate	0.182753	0.817247
Dan4245	Temperate	0.179406	0.820594
IRF291	Temperate	0.17594	0.82406
177	Temperate	0.17374	0.82626
Zheng30	Temperate	0.173394	0.826606
Shen5003	Temperate	0.171608	0.828392
BEM	Temperate	0.170789	0.829211
9782	Temperate	0.167328	0.832672
05W002	Temperate	0.168264	0.831736
MO113	Temperate	0.166117	0.833883
LK11	Temperate	0.165238	0.834762
W138	Temperate	0.164441	0.835559
Dan3130	Temperate	0.155079	0.844921
3411	Temperate	0.153723	0.846277
Liao5262	Temperate	0.151223	0.848777
M97	Temperate	0.145969	0.854031
Nan21-3	Temperate	0.143802	0.856198
Ji842	Temperate	0.139299	0.860701
LY042	Temperate	0.136412	0.863588
Liao5263	Temperate	0.135884	0.864116
GEMN-0057	Temperate	0.134371	0.865629
B114	Temperate	0.134441	0.865559
A619	Temperate	0.133814	0.866186
GEMS-0062	Temperate	0.131879	0.868121
5213	Temperate	0.128808	0.871192
4F1	Temperate	0.127853	0.872147
Si446	Temperate	0.127876	0.872124
Ji846	Temperate	0.126652	0.873348
M165	Temperate	0.126783	0.873217
Si273	Temperate	0.115963	0.884037
GEMS-0050	Temperate	0.110253	0.889747
975-12	Temperate	0.106147	0.893853
07KS4	Temperate	0.105091	0.894909
GEMS-0055	Temperate	0.102766	0.897234
M153	Temperate	0.102113	0.897887
GEMS-0053	Temperate	0.100141	0.899859
CIMBL183	Temperate	0.100346	0.899654
150	Temperate	0.09744	0.90256
4019	Temperate	0.096083	0.903917
DE.EX	Temperate	0.087311	0.912689
GEMS-0065	Temperate	0.084989	0.915011
K22	Temperate	0.078825	0.921175
Dan340	Temperate	0.076421	0.923579
GEMS-0066	Temperate	0.068238	0.931762
CF3	Temperate	0.060003	0.939997
GEMS-0049	Temperate	0.055699	0.944301
Liao138	Temperate	0.055871	0.944129
Mo17	Temperate	0.04534	0.95466
GEMS-0052	Temperate	0.034992	0.965008
GEMS-0051	Temperate	0.025714	0.974286
GEMS-0063	Temperate	0.025394	0.974606
GEMS-0064	Temperate	0.017588	0.982412
JH59	Temperate	0.016831	0.983169
CIMBL145	Temperate	0.005389	0.994611
CIMBL144	Temperate	0.002544	0.997456
Liao159	Temperate	0.000974	0.999026
Ye478	Temperate	1e-05	0.99999
U8112	Temperate	1e-05	0.99999
Zheng32	Temperate	1e-05	0.99999
Hu803	Temperate	1e-05	0.99999
B73	Temperate	1e-05	0.99999
C8605	Temperate	1e-05	0.99999
Tie7922	Temperate	1e-05	0.99999
Ye8001	Temperate	1e-05	0.99999
812	Temperate	1e-05	0.99999
J4112	Temperate	1e-05	0.99999
8902	Temperate	1e-05	0.99999
Zheng58	Temperate	1e-05	0.99999
Xun971	Temperate	1e-05	0.99999
FCD0602	Temperate	1e-05	0.99999
B110	Temperate	1e-05	0.99999
L3180	Temperate	1e-05	0.99999
Zheng35	Temperate	1e-05	0.99999
ZH68	Temperate	1e-05	0.99999
Dan360	Temperate	1e-05	0.99999
Liao5114	Temperate	1e-05	0.99999
Zheng29	Temperate	1e-05	0.99999
GEMS-0021	Temperate	1e-05	0.99999

## Sheet: teosinte
Supplementary Dataset1 Genetic relationship of maize and teosinte inferred by ADMIXTURE_teosinte
Accessions	Subspecies	Group	parviglumis	mexicana	Others
K71-6	Z.parviglumis	parviglumis	0.511114	0.4588	0.030086
K67-15	Z.parviglumis	parviglumis	0.593243	0.406747	1e-05
MGB39	Z.parviglumis	parviglumis	0.664114	0.335876	1e-05
MGB49	Z.parviglumis	parviglumis	0.666556	0.333434	1e-05
K71-5	Z.parviglumis	parviglumis	0.666564	0.333346	9e-05
MGB86	Z.parviglumis	parviglumis	0.670142	0.329848	1e-05
K67-23	Z.parviglumis	parviglumis	0.680021	0.319969	1e-05
WS92-16	Z.parviglumis	parviglumis	0.651161	0.310213	0.038626
MGB26	Z.parviglumis	parviglumis	0.666684	0.305524	0.027792
MGB87	Z.parviglumis	parviglumis	0.673066	0.303792	0.023142
Tbalsas	Z.parviglumis	parviglumis	0.684106	0.30084	0.015055
MGB38	Z.parviglumis	parviglumis	0.669609	0.293963	0.036428
Zbalsas3	Z.parviglumis	parviglumis	0.691943	0.291993	0.016064
MGB27	Z.parviglumis	parviglumis	0.696146	0.289877	0.013977
K67-13	Z.parviglumis	parviglumis	0.695613	0.281907	0.02248
MGB40	Z.parviglumis	parviglumis	0.696097	0.281215	0.022688
K67-22	Z.parviglumis	parviglumis	0.696182	0.281112	0.022706
MGB25	Z.parviglumis	parviglumis	0.70388	0.279117	0.017003
K67-21	Z.parviglumis	parviglumis	0.723653	0.276337	1e-05
K67-14	Z.parviglumis	parviglumis	0.731807	0.268183	1e-05
K67-16	Z.parviglumis	parviglumis	0.73466	0.26533	1e-05
MGB42	Z.parviglumis	parviglumis	0.736035	0.263955	1e-05
MGB51	Z.parviglumis	parviglumis	0.754289	0.244681	0.00103
K67-18	Z.parviglumis	parviglumis	0.755589	0.233922	0.010489
MGB69	Z.parviglumis	parviglumis	0.76608	0.23391	1e-05
MGB79	Z.parviglumis	parviglumis	0.794766	0.205224	1e-05
K67-25	Z.parviglumis	parviglumis	0.814209	0.185781	1e-05
K67-24	Z.parviglumis	parviglumis	0.802414	0.183216	0.014371
K67-17	Z.parviglumis	parviglumis	0.813376	0.166644	0.01998
K67-19	Z.parviglumis	parviglumis	0.835675	0.162042	0.002283
MGB75	Z.parviglumis	parviglumis	0.867516	0.124791	0.007693
MGB88	Z.parviglumis	parviglumis	0.882578	0.117412	1e-05
K67-20	Z.parviglumis	parviglumis	0.8824	0.108779	0.008821
MGB23	Z.parviglumis	parviglumis	0.897796	0.097053	0.005151
K67-12	Z.parviglumis	parviglumis	0.903512	0.093381	0.003107
K71-7	Z.parviglumis	parviglumis	0.901712	0.080645	0.017643
MGB22	Z.parviglumis	parviglumis	0.928367	0.067085	0.004548
WS92-13	Z.parviglumis	parviglumis	0.93388	0.05447	0.01165
WS92-15	Z.parviglumis	parviglumis	0.946084	0.047538	0.006378
WS92-14	Z.parviglumis	parviglumis	0.94521	0.047315	0.007475
MGB59	Z.parviglumis	parviglumis	0.953594	0.046396	1e-05
Zbalsas2	Z.parviglumis	parviglumis	0.950333	0.044947	0.004719
WS92-11	Z.parviglumis	parviglumis	0.955648	0.044342	1e-05
W71-3	Z.parviglumis	parviglumis	0.937207	0.044335	0.018458
MGB47	Z.parviglumis	parviglumis	0.950923	0.042852	0.006226
K67-11	Z.parviglumis	parviglumis	0.958167	0.041823	1e-05
MGB46	Z.parviglumis	parviglumis	0.959478	0.040512	1e-05
K69-14	Z.parviglumis	parviglumis	0.959571	0.040419	1e-05
T62-87	Z.parviglumis	parviglumis	0.960378	0.035544	0.004078
MGB29	Z.parviglumis	parviglumis	0.95782	0.035436	0.006744
MGB83	Z.parviglumis	parviglumis	0.973843	0.025927	0.000231
WST85-3	Z.parviglumis	parviglumis	0.961629	0.025527	0.012844
K67-10	Z.parviglumis	parviglumis	0.976457	0.022702	0.000841
W71-2	Z.parviglumis	parviglumis	0.981435	0.018555	1e-05
MGB28	Z.parviglumis	parviglumis	0.984685	0.015305	1e-05
WS92-12	Z.parviglumis	parviglumis	0.986676	0.013113	0.000211
MGB45	Z.parviglumis	parviglumis	0.983701	0.011812	0.004487
K71-3	Z.parviglumis	parviglumis	0.969909	0.011602	0.018489
K67-5	Z.parviglumis	parviglumis	0.983162	0.008696	0.008142
K71-2	Z.parviglumis	parviglumis	0.99067	0.006562	0.002768
K69-13	Z.parviglumis	parviglumis	0.995428	0.004562	1e-05
K67-6	Z.parviglumis	parviglumis	0.99998	1e-05	1e-05
MGB31	Z.parviglumis	parviglumis	0.99998	1e-05	1e-05
K71-4	Z.parviglumis	parviglumis	0.999494	1e-05	0.000496
K67-7	Z.parviglumis	parviglumis	0.996973	1e-05	0.003017
MGB32	Z.parviglumis	parviglumis	0.995624	1e-05	0.004366
K67-8	Z.parviglumis	parviglumis	0.995568	1e-05	0.004422
W71-5	Z.parviglumis	parviglumis	0.994638	1e-05	0.005352
W71-6	Z.parviglumis	parviglumis	0.994097	1e-05	0.005893
W71-4	Z.parviglumis	parviglumis	0.991335	1e-05	0.008655
W71-1	Z.parviglumis	parviglumis	0.991283	1e-05	0.008707
K67-9	Z.parviglumis	parviglumis	0.98841	1e-05	0.01158
MGB30	Z.parviglumis	parviglumis	0.985963	1e-05	0.014027
MGB78	Z.parviglumis	parviglumis	0.968559	1e-05	0.031431
WS92-10	Z.parviglumis	parviglumis	0.95489	1e-05	0.0451
K65-1	Z.mexicana	mexicana	1e-05	0.99998	1e-05
K66-1	Z.mexicana	mexicana	1e-05	0.99998	1e-05
K67-1	Z.mexicana	mexicana	1e-05	0.99998	1e-05
K67-2	Z.mexicana	mexicana	1e-05	0.99998	1e-05
K67-3	Z.mexicana	mexicana	1e-05	0.99998	1e-05
K67-4	Z.mexicana	mexicana	1e-05	0.99998	1e-05
K68-1	Z.mexicana	mexicana	1e-05	0.99998	1e-05
K68-2	Z.mexicana	mexicana	1e-05	0.99998	1e-05
K68-6	Z.mexicana	mexicana	1e-05	0.99998	1e-05
K71-1	Z.mexicana	mexicana	1e-05	0.99998	1e-05
K65-2	Z.mexicana	mexicana	1e-05	0.99998	1e-05
K68-3	Z.mexicana	mexicana	1e-05	0.99998	1e-05
K68-4	Z.mexicana	mexicana	1e-05	0.99998	1e-05
K68-5	Z.mexicana	mexicana	1e-05	0.99998	1e-05
K69-12	Z.mexicana	mexicana	1e-05	0.99998	1e-05
T69-15	Z.mexicana	mexicana	1e-05	0.99998	1e-05
T62-2	Z.mexicana	mexicana	1e-05	0.99998	1e-05
T62-3	Z.mexicana	mexicana	1e-05	0.99998	1e-05
WST85-1	Z.mexicana	mexicana	1e-05	0.99998	1e-05
E86-1	Z.mexicana	mexicana	1e-05	0.99998	1e-05
WS92-7	Z.mexicana	mexicana	1e-05	0.99998	1e-05
WS92-18	Z.mexicana	mexicana	1e-05	0.99998	1e-05
WS92-19	Z.mexicana	mexicana	1e-05	0.99998	1e-05
TKR93-3	Z.mexicana	mexicana	1e-05	0.99998	1e-05
JSG319	Z.mexicana	mexicana	1e-05	0.99998	1e-05
MGB1	Z.mexicana	mexicana	1e-05	0.99998	1e-05
MGB2	Z.mexicana	mexicana	1e-05	0.99998	1e-05
MGB3	Z.mexicana	mexicana	1e-05	0.99998	1e-05
MGB4	Z.mexicana	mexicana	1e-05	0.99998	1e-05
MGB7	Z.mexicana	mexicana	1e-05	0.99998	1e-05
MGB8	Z.mexicana	mexicana	1e-05	0.99998	1e-05
MGB9	Z.mexicana	mexicana	1e-05	0.99998	1e-05
MGB10	Z.mexicana	mexicana	1e-05	0.99998	1e-05
MGB11	Z.mexicana	mexicana	1e-05	0.99998	1e-05
MGB12	Z.mexicana	mexicana	1e-05	0.99998	1e-05
MGB15	Z.mexicana	mexicana	1e-05	0.99998	1e-05
MGB20	Z.mexicana	mexicana	1e-05	0.99998	1e-05
T62-1	Z.mexicana	mexicana	1e-05	0.999979	1.1e-05
TKR93-2	Z.mexicana	mexicana	1e-05	0.997993	0.001997
WS92-8	Z.mexicana	mexicana	0.002078	0.997558	0.000364
MGB5	Z.mexicana	mexicana	1e-05	0.993035	0.006955
WS92-9	Z.mexicana	mexicana	0.008608	0.987595	0.003796
MGB13	Z.mexicana	mexicana	0.016761	0.983229	1e-05
MGB14	Z.mexicana	mexicana	0.014976	0.979762	0.005262
JSG317	Z.mexicana	mexicana	0.024748	0.974088	0.001164
E86-2	Z.mexicana	mexicana	0.030799	0.969191	1e-05
JSG316	Z.mexicana	mexicana	0.030937	0.969053	1e-05
E86-3	Z.mexicana	mexicana	0.032067	0.967923	1e-05
MGB18	Z.mexicana	mexicana	0.036095	0.963833	7.3e-05
MGB17	Z.mexicana	mexicana	0.037334	0.962656	1e-05
MGB21	Z.mexicana	mexicana	0.040003	0.959987	1e-05
MGB19	Z.mexicana	mexicana	0.058641	0.941349	1e-05
WST92-6	Z.mexicana	mexicana	0.056773	0.935798	0.007429
MGB16	Z.mexicana	mexicana	0.064734	0.935256	1e-05
JSG313	Z.mexicana	mexicana	0.082041	0.917949	1e-05
MGB41	Z.mexicana	mexicana	0.138054	0.861936	1e-05
WS92-17	Z.mexicana	mexicana	0.143498	0.856492	1e-05
MGB80	Z.mexicana	mexicana	0.146359	0.853631	1e-05
K69-4	Z.mexicana	mexicana	0.139406	0.851492	0.009102
Zbalsas1	Z.mexicana	mexicana	0.155965	0.844025	1e-05
MGB52	Z.mexicana	mexicana	0.14827	0.843198	0.008532
K69-7	Z.mexicana	mexicana	0.159016	0.839454	0.00153
K69-11	Z.mexicana	mexicana	0.155653	0.83417	0.010177
WST92-4	Z.mexicana	mexicana	0.163029	0.831795	0.005176
TKR93-1	Z.mexicana	mexicana	0.165044	0.830118	0.004839
MGB54	Z.mexicana	mexicana	0.172077	0.827763	0.00016
K69-10	Z.mexicana	mexicana	0.175437	0.823124	0.001439
K69-9	Z.mexicana	mexicana	0.183082	0.816908	1e-05
K69-6	Z.mexicana	mexicana	0.190306	0.801902	0.007792
MGB82	Z.mexicana	mexicana	0.19832	0.80167	1e-05
K69-8	Z.mexicana	mexicana	0.199127	0.800863	1e-05
WST92-5	Z.mexicana	mexicana	0.188699	0.79764	0.013661
MGB43	Z.mexicana	mexicana	0.210965	0.789025	1e-05
MGB53	Z.mexicana	mexicana	0.214653	0.785337	1e-05
K69-5	Z.mexicana	mexicana	0.215459	0.784531	1e-05
K69-2	Z.mexicana	mexicana	0.238536	0.761454	1e-05
K69-3	Z.mexicana	mexicana	0.243875	0.754706	0.001419
WST85-2	Z.mexicana	mexicana	0.24679	0.7532	1e-05
MGB81	Z.mexicana	mexicana	0.254899	0.745091	1e-05
WST92-2	Z.mexicana	mexicana	0.251615	0.744919	0.003466
WST92-1	Z.mexicana	mexicana	0.258723	0.739244	0.002033
JSG311	Z.mexicana	mexicana	0.27574	0.72425	1e-05
K69-1	Z.mexicana	mexicana	0.276105	0.723885	1e-05
MGB63	Z.mexicana	mexicana	0.260331	0.720236	0.019433
MGB64	Z.mexicana	mexicana	0.287577	0.706333	0.00609
MGB65	Z.mexicana	mexicana	0.28363	0.704237	0.012133
MGB72	Z.mexicana	mexicana	0.299702	0.700288	1e-05
MGB71	Z.mexicana	mexicana	0.305546	0.693798	0.000657
MGB66	Z.mexicana	mexicana	0.310174	0.682533	0.007293
MGB67	Z.mexicana	mexicana	0.317871	0.676171	0.005958
WST92-3	Z.mexicana	mexicana	0.318321	0.67196	0.009718
MGB6	Z.mexicana	mexicana	0.328897	0.671093	1e-05
JSG318	Z.mexicana	mexicana	0.354812	0.645178	1e-05
MGB74	Z.mexicana	mexicana	0.402979	0.5902	0.006821
X26-4	Z.mexicana	mexicana	0.454155	0.545835	1e-05
MGB73	Z.mexicana	mexicana	0.477805	0.514246	0.007949
I30919	z.nicaraguensis	Others	1e-05	1e-05	0.99998
TN03	z.nicaraguensis	Others	1e-05	1e-05	0.99998
TN04	z.nicaraguensis	Others	1e-05	1e-05	0.99998
TN06	z.nicaraguensis	Others	1e-05	1e-05	0.99998
TN07	z.nicaraguensis	Others	1e-05	1e-05	0.99998
TN08	z.nicaraguensis	Others	1e-05	1e-05	0.99998
TN10	z.nicaraguensis	Others	1e-05	1e-05	0.99998
TN11	z.nicaraguensis	Others	1e-05	1e-05	0.99998
TN12	z.nicaraguensis	Others	1e-05	1e-05	0.99998
TN13	z.nicaraguensis	Others	1e-05	1e-05	0.99998
TN14	z.nicaraguensis	Others	1e-05	1e-05	0.99998
TN09	z.nicaraguensis	Others	1e-05	1.1e-05	0.999979
Tguate	Z.luxurians	Others	1e-05	1e-05	0.99998
Smiguel	Z.diploperenis	Others	0.001646	0.395407	0.602947
Ljoyas	Z.diploperenis	Others	0.003373	0.395367	0.60126
MGB50	Z.diploperenis	Others	0.114219	0.343516	0.542266
Pancha	Z.perenis	Others	0.008218	0.40422	0.587562
Zperen	Z.perenis	Others	0.05375	0.369146	0.577104
Thueue	Z.huehuetenangensis	Others	0.293634	0.474181	0.232185

## Sheet: parviglumis
Supplementary Dataset1 Genetic relationship of maize and teosinte inferred by ADMIXTURE_parviglumis
Accessions	Races	Subgroupa	Par_B	Par_J	Par_E	Par_S
WS92-10	Balsas	Par_S	1e-05	1e-05	0.546146	0.453834
MGB32	Balsas	Par_S	1e-05	1e-05	1e-05	0.99997
MGB30	Balsas	Par_S	1e-05	1e-05	1e-05	0.99997
W71-6	Balsas	Par_S	1e-05	1e-05	1e-05	0.99997
K71-4	Balsas	Par_S	1e-05	1e-05	1e-05	0.99997
MGB31	Balsas	Par_S	1e-05	1e-05	1e-05	0.99997
K71-2	Balsas	Par_S	1e-05	1e-05	1e-05	0.99997
W71-5	Balsas	Par_S	1e-05	1e-05	1e-05	0.99997
K67-6	Balsas	Par_S	1e-05	1e-05	1e-05	0.99997
K67-5	Balsas	Par_S	1e-05	1e-05	1e-05	0.99997
K71-3	Balsas	Par_S	1e-05	1e-05	1e-05	0.99997
K69-13	Balsas	Par_S	1.1e-05	1e-05	1e-05	0.999969
T62-87	Balsas	Par_S	0.148123	1e-05	1e-05	0.851857
K69-14	Balsas	Par_S	0.179726	1e-05	1e-05	0.820254
MGB78	Balsas	Par_E	1e-05	1e-05	0.99997	1e-05
K67-8	Balsas	Par_E	1e-05	1e-05	0.99997	1e-05
W71-1	Balsas	Par_E	1e-05	1e-05	0.99997	1e-05
K67-9	Balsas	Par_E	1e-05	1e-05	0.99997	1e-05
W71-4	Balsas	Par_E	1e-05	1e-05	0.99997	1e-05
K67-7	Balsas	Par_E	1e-05	1e-05	0.99997	1e-05
MGB45	Balsas	Par_E	0.024092	1e-05	0.975888	1e-05
MGB28	Balsas	Par_E	1e-05	1e-05	0.99997	1e-05
WS92-12	Balsas	Par_E	1e-05	1e-05	0.99997	1e-05
W71-2	Balsas	Par_E	1e-05	1e-05	0.99997	1e-05
K67-10	Balsas	Par_E	0.166301	0.02691	0.794	0.012789
MGB29	Balsas	Par_E	0.208434	0.002348	0.789208	1e-05
MGB46	Balsas	Par_E	0.349992	1e-05	0.627894	0.022104
K67-11	Balsas	Par_E	0.389109	0.012128	0.598752	1e-05
WS92-11	Balsas	Par_E	0.50755	1e-05	0.481263	0.011176
MGB47	Balsas	Par_E	0.473279	1e-05	0.455584	0.071127
MGB83	Central Plateau	Par_E	0.113343	0.310894	0.575752	1e-05
WST85-3	Balsas	Par_O	0.281462	0.005174	0.342095	0.371269
W71-3	Balsas	Par_B	0.503861	1e-05	0.405321	0.090808
Zbalsas2	Balsas	Par_B	0.559785	0.163582	0.276622	1e-05
WS92-14	Balsas	Par_B	0.824821	0.005271	0.169898	1e-05
MGB59	Balsas	Par_B	0.499827	0.020634	0.020642	0.458897
WS92-15	Balsas	Par_B	0.797775	1e-05	0.202205	1e-05
K67-12	Balsas	Par_B	0.70954	1e-05	0.256391	0.034059
MGB88	Balsas	Par_B	0.774011	0.071196	0.147531	0.007262
K67-25	Balsas	Par_B	0.851825	0.011791	0.136375	1e-05
K67-19	Balsas	Par_B	0.962058	1e-05	0.037922	1e-05
K67-24	Balsas	Par_B	0.782444	0.009142	0.097824	0.11059
MGB79	Balsas	Par_B	0.839427	0.036936	0.123627	1e-05
WS92-13	Balsas	Par_B	0.726422	1e-05	0.273558	1e-05
MGB23	Balsas	Par_B	0.762627	1e-05	0.237353	1e-05
K67-17	Balsas	Par_B	0.782147	1e-05	0.217833	1e-05
K71-7	Balsas	Par_B	0.879031	0.014936	0.106022	1e-05
K67-16	Balsas	Par_B	0.824453	1e-05	0.175527	1e-05
K67-21	Balsas	Par_B	0.887564	1e-05	0.05032	0.062106
K67-20	Balsas	Par_B	0.864332	0.028233	0.107425	1e-05
MGB22	Balsas	Par_B	0.832221	1e-05	0.167759	1e-05
K67-14	Balsas	Par_B	0.866239	0.047431	0.08632	1e-05
MGB38	Balsas	Par_B	0.895713	0.0306	0.073677	1e-05
MGB27	Balsas	Par_B	0.92502	0.001105	0.073865	1e-05
K67-22	Balsas	Par_B	0.934702	1e-05	0.065278	1e-05
MGB42	Balsas	Par_B	0.923858	0.066629	1e-05	0.009503
K67-23	Balsas	Par_B	0.982929	1e-05	1e-05	0.017051
MGB25	Balsas	Par_B	0.953112	1e-05	0.046868	1e-05
MGB39	Balsas	Par_B	0.993448	1e-05	1e-05	0.006532
K71-5	Balsas	Par_B	0.972823	1e-05	1e-05	0.027157
MGB40	Balsas	Par_B	0.929237	0.024033	0.046098	0.000632
MGB26	Balsas	Par_B	0.99997	1e-05	1e-05	1e-05
K67-18	Balsas	Par_B	0.947683	1e-05	0.04465	0.007656
K71-6	Balsas	Par_B	0.991189	1e-05	1e-05	0.008791
WS92-16	Balsas	Par_B	0.99997	1e-05	1e-05	1e-05
K67-15	Balsas	Par_B	0.962464	1e-05	1e-05	0.037516
MGB51	Balsas	Par_B	0.873976	0.126004	1e-05	1e-05
Zbalsas3	Balsas	Par_B	0.99997	1e-05	1e-05	1e-05
MGB49	Balsas	Par_B	0.948969	0.02348	1e-05	0.027541
MGB75	Balsas	Par_B	0.598504	0.401476	1e-05	1e-05
K67-13	Balsas	Par_B	0.948382	0.051598	1e-05	1e-05
MGB87	Balsas	Par_J	1e-05	0.99997	1e-05	1e-05
MGB86	Balsas	Par_J	1e-05	0.99997	1e-05	1e-05
Tbalsas	Balsas	Par_J	1e-05	0.99997	1e-05	1e-05
MGB69	Central Plateau	Par_J	1e-05	0.99997	1e-05	1e-05
aThe subgroups of parviglumis accessions are defined in the key: Par_S, Southern Guerrero; Par_E, Eastern Balsas; Par_O, Oaxaca; Par_B, Central Balsas; Par_J, Jalisco.

## Sheet: mexicana
Supplementary Dataset1 Genetic relationship of maize and teosinte inferred by ADMIXTURE_mexicana
Accessions	Races	Subgroupa	Mex_C	Mex_C
K69-3	Central Plateau	Mex_C	1e-05	0.99999
MGB63	Central Plateau	Mex_C	1e-05	0.99999
MGB72	Central Plateau	Mex_C	1e-05	0.99999
MGB64	Central Plateau	Mex_C	1e-05	0.99999
MGB65	Central Plateau	Mex_C	1e-05	0.99999
MGB71	Central Plateau	Mex_C	1e-05	0.99999
MGB66	Central Plateau	Mex_C	1e-05	0.99999
WST92-3	Central Plateau	Mex_C	1e-05	0.99999
MGB74	Balsas	Mex_C	1e-05	0.99999
MGB73	Balsas	Mex_C	1e-05	0.99999
MGB67	Central Plateau	Mex_C	0.006111	0.993889
WST92-2	Nobogame	Mex_N	0.049163	0.950837
WST85-2	Nobogame	Mex_N	0.062791	0.937209
WST92-1	Durango	Mex_D	0.109784	0.890216
X26-4	Balsas	Mex_C	0.173293	0.826707
K69-10	Central Plateau	Mex_C	0.301706	0.698294
K69-11	Central Plateau	Mex_C	0.303835	0.696165
K69-7	Central Plateau	Mex_C	0.311757	0.688243
WST92-5	Central Plateau	Mex_C	0.320878	0.679122
K69-4	Central Plateau	Mex_C	0.331954	0.668046
K69-8	Central Plateau	Mex_C	0.335804	0.664196
MGB54	Central Plateau	Mex_C	0.338237	0.661763
K69-1	Central Plateau	Mex_C	0.344847	0.655153
MGB82	Central Plateau	Mex_C	0.35617	0.64383
K69-2	Central Plateau	Mex_C	0.365178	0.634822
MGB81	Central Plateau	Mex_C	0.365246	0.634754
K69-9	Central Plateau	Mex_C	0.376427	0.623573
MGB43	Central Plateau	Mex_C	0.379824	0.620176
K69-6	Central Plateau	Mex_C	0.392297	0.607703
MGB53	Central Plateau	Mex_C	0.414293	0.585707
K69-5	Central Plateau	Mex_C	0.418949	0.581051
WST92-4	Central Plateau	Mex_C	0.420061	0.579939
MGB52	Central Plateau	Mex_C	0.449137	0.550863
TKR93-1	Central Plateau	Mex_C	0.488918	0.511082
JSG318	Chalco	Mex_H	0.56101	0.43899
MGB41	Central Plateau	Mex_H	0.596044	0.403956
MGB6	Chalco	Mex_H	0.604112	0.395888
JSG311	Puebla	Mex_P	0.634652	0.365348
Zbalsas1	Balsas	Mex_P	0.699702	0.300298
WST92-6	Central Plateau	Mex_H	0.702365	0.297635
WS92-17	Central Plateau	Mex_H	0.758806	0.241194
MGB80	Central Plateau	Mex_H	0.766143	0.233857
JSG313	Puebla	Mex_P	0.906147	0.093853
MGB21	Chalco	Mex_H	0.906891	0.093109
MGB19	Chalco	Mex_H	0.907918	0.092082
MGB16	Chalco	Mex_H	0.918467	0.081533
MGB14	Chalco	Mex_H	0.952422	0.047578
JSG317	Puebla	Mex_P	0.956733	0.043267
K67-1	Chalco	Mex_H	0.957772	0.042228
WS92-9	Chalco	Mex_H	0.959342	0.040658
E86-2	Chalco	Mex_H	0.959393	0.040607
MGB18	Chalco	Mex_H	0.960199	0.039801
E86-3	Chalco	Mex_H	0.963042	0.036958
JSG316	Puebla	Mex_P	0.965198	0.034802
MGB17	Chalco	Mex_H	0.978177	0.021823
MGB9	Chalco	Mex_H	0.98598	0.01402
K68-3	Chalco	Mex_H	0.98971	0.01029
MGB13	Chalco	Mex_H	0.992169	0.007831
K65-1	Chalco	Mex_H	0.99999	1e-05
K66-1	Chalco	Mex_H	0.99999	1e-05
K67-2	Chalco	Mex_H	0.99999	1e-05
K67-3	Chalco	Mex_H	0.99999	1e-05
K67-4	Chalco	Mex_H	0.99999	1e-05
K68-1	Chalco	Mex_H	0.99999	1e-05
K68-2	Chalco	Mex_H	0.99999	1e-05
K68-6	Chalco	Mex_H	0.99999	1e-05
K71-1	Chalco	Mex_H	0.99999	1e-05
K65-2	Chalco	Mex_H	0.99999	1e-05
K68-4	Chalco	Mex_H	0.99999	1e-05
K68-5	Chalco	Mex_H	0.99999	1e-05
K69-12	Chalco	Mex_H	0.99999	1e-05
T69-15	Chalco	Mex_H	0.99999	1e-05
T62-1	Chalco	Mex_H	0.99999	1e-05
T62-2	Chalco	Mex_H	0.99999	1e-05
T62-3	Chalco	Mex_H	0.99999	1e-05
WST85-1	Chalco	Mex_H	0.99999	1e-05
E86-1	Chalco	Mex_H	0.99999	1e-05
WS92-7	Chalco	Mex_H	0.99999	1e-05
WS92-18	Chalco	Mex_H	0.99999	1e-05
WS92-19	Chalco	Mex_H	0.99999	1e-05
TKR93-3	Chalco	Mex_H	0.99999	1e-05
JSG319	Chalco	Mex_H	0.99999	1e-05
MGB1	Chalco	Mex_H	0.99999	1e-05
MGB2	Chalco	Mex_H	0.99999	1e-05
MGB3	Chalco	Mex_H	0.99999	1e-05
MGB4	Chalco	Mex_H	0.99999	1e-05
MGB5	Chalco	Mex_H	0.99999	1e-05
MGB7	Chalco	Mex_H	0.99999	1e-05
MGB8	Chalco	Mex_H	0.99999	1e-05
MGB10	Chalco	Mex_H	0.99999	1e-05
MGB11	Chalco	Mex_H	0.99999	1e-05
MGB12	Chalco	Mex_H	0.99999	1e-05
MGB15	Chalco	Mex_H	0.99999	1e-05
MGB20	Chalco	Mex_H	0.99999	1e-05
TKR93-2	Balsas	Mex_H	0.99999	1e-05
WS92-8	Chalco	Mex_H	0.99999	1e-05
aThe subgroups of mexicana accessions are defined in the key: Mex_P, Puebla; Mex_C, Central Plateau; Mex_D, Durango; Mex_H, Chalco; Mex_N, Nobogame.
