# Supplementary material for: Population genomics of Zea species identifies selection signatures during maize domestication and adaptation
Source: BMC Plant Biol. 2022 Feb 18;22:72. doi: 10.1186/s12870-022-03427-w (PMC8855575; doi:10.1186/s12870-022-03427-w)
Supplement: Supplementary file 3 — Additional file 3: Data S2. Summary of selection sweeps with domestication and adaptation features. [file 12870_2022_3427_MOESM3_ESM.xlsx]

## Sheet: Sheet1
Supplementary Dataset2 Summary of selection sweeps with domestication and adaptation features.
Loci	Merged	XP-CLR		FST		chr	Domestication	Adaptation	Known selected genes
		Interval	Values	Interval	Values
Sweep1	900001-1090000	900001-1090000	48.8112	NA	NA	1	NA	900001-1090000
Sweep2	2210001-2630000	NA	NA	2210001-2630000	0.494529	1	NA	2210001-2630000
Sweep3	4510001-4970000	4510001-4690000	14.3839	4510001-4970000	0.673448	1	4510001-4970000	NA	zagl1
Sweep4	13460001-13650000	NA	NA	13460001-13650000	0.508456	1	13460001-13650000	NA
Sweep5	16510001-16850000	16510001-16850000	9.75847	NA	NA	1	16510001-16850000	NA
Sweep6	17930001-18390000	17930001-18050000	9.21312	17970001-18390000	0.634029	1	17970001-18390000	17930001-18050000
Sweep7	25290001-25390000	25290001-25390000	35.6205	NA	NA	1	25290001-25390000	NA
Sweep8	26480001-27170000	NA	NA	26480001-27170000	0.61/0.67	1	26480001-27170000	26820001-27040000
Sweep9	29310001-29540000	NA	NA	29310001-29540000	0.69296	1	29310001-29540000	NA
Sweep10	34590001-34750000	34590001-34750000	11.2049	NA	NA	1	34590001-34750000	NA
Sweep11	35490001-35670000	35490001-35670000	11.2923	NA	NA	1	NA	35490001-35670000
Sweep12	37580001-37770000	NA	NA	37580001-37770000	0.517079	1	37580001-37770000	NA
Sweep13	43070001-43220000	43070001-43220000	9.56611	NA	NA	1	NA	43070001-43220000
Sweep14	44070001-44640000	NA	NA	44070001-44640000	0.454608	1	NA	44070001-44640000
Sweep15	47520001-48090000	NA	NA	47520001-48090000	0.478509	1	NA	47520001-48090000
Sweep16	48190001-48640000	NA	NA	48190001-48640000	0.729528	1	48190001-48640000	NA
Sweep17	49690001-50190000	NA	NA	49690001-50190000	0.6/0.42	1	49690001-50190000	49780001-50030000
Sweep18	50320001-50510000	NA	NA	50320001-50510000	0.539212	1	50320001-50510000	NA
Sweep19	56580001-57250000	NA	NA	56580001-57250000	0.382863	1	NA	56580001-57250000
Sweep20	60740001-61240000	60740001-60840000	16.8518	60740001-61240000	0.445584	1	NA	60740001-61240000
Sweep21	61360001-62320000	62160001-62320000	10.393	61360001-62200000	0.695718	1	62160001-62320000	61360001-62200000
Sweep22	65790001-66130000	65950001-66090000	10.6554	65790001-66130000	0.587518	1	65950001-66090000	65790001-66130000
Sweep23	66230001-66600000	NA	NA	66230001-66600000	0.803657	1	NA	66230001-66600000
Sweep24	66870001-67060000	NA	NA	66870001-67060000	0.674273	1	66870001-67060000	NA
Sweep25	67640001-67950000	NA	NA	67640001-67950000	0.424422	1	NA	67640001-67950000
Sweep26	68670001-69190000	NA	NA	68670001-69190000	0.444751	1	NA	68670001-69190000
Sweep27	69210001-69370000	69210001-69370000	28.7291	NA	NA	1	NA	69210001-69370000
Sweep28	74520001-75150000	NA	NA	74520001-75150000	0.7/0.43	1	74520001-74890000	74700001-75150000
Sweep29	75310001-76000000	NA	NA	75310001-76000000	0.407728	1	NA	75310001-76000000
Sweep30	83090001-83510000	NA	NA	83090001-83510000	0.530503	1	83090001-83510000	NA
Sweep31	85910001-86270000	NA	NA	85910001-86270000	0.632192	1	85910001-86270000	NA
Sweep32	87830001-88020000	NA	NA	87830001-88020000	0.703017	1	87830001-88020000	NA
Sweep33	91200001-91610000	NA	NA	91200001-91610000	0.513528	1	91200001-91610000	NA
Sweep34	91850001-92040000	NA	NA	91850001-92040000	0.833526	1	91850001-92040000	NA
Sweep35	94290001-94430000	94290001-94430000	8.2344	NA	NA	1	NA	94290001-94430000
Sweep36	98080001-98460000	98310001-98440000	14.3575	98080001-98460000	0.663713	1	NA	98080001-98460000
Sweep37	99910001-100100000	NA	NA	99910001-100100000	0.473608	1	NA	99910001-100100000
Sweep38	100250001-101880000	101710001-101880000	21.8117	100250001-101780000	0.775338	1	101710001-101880000	100250001-101780000
Sweep39	102780001-103540000	NA	NA	102780001-103540000	0.376711	1	NA	102780001-103540000
Sweep40	104440001-105770000	104540001-104710000	14.5873	104440001-105770000	0.722933	1	NA	104440001-105770000
Sweep41	107230001-107400000	107230001-107400000	12.8768	NA	NA	1	107230001-107400000	NA
Sweep42	108530001-108730000	108540001-108720000	8.76743	108530001-108730000	0.56/0.37	1	108530001-108720000	108530001-108730000
Sweep43	109300001-109530000	109310001-109430000	10.3158	109300001-109530000	0.462806	1	109310001-109430000	109300001-109530000
Sweep44	109810001-110000000	NA	NA	109810001-110000000	0.384484	1	NA	109810001-110000000
Sweep45	111670001-112150000	NA	NA	111670001-112150000	0.631069	1	111670001-112150000	NA
Sweep46	112260001-112690000	112260001-112410000	11.7273	112350001-112690000	0.392728	1	112260001-112410000	112350001-112690000
Sweep47	121410001-121560000	121410001-121560000	12.1655	NA	NA	1	121410001-121560000	NA
Sweep48	121950001-122480000	NA	NA	121950001-122480000	0.559621	1	121950001-122480000	NA
Sweep49	124600001-124760000	124600001-124760000	8.97927	NA	NA	1	124600001-124760000	NA
Sweep50	139960001-140430000	NA	NA	139960001-140430000	0.586623	1	139960001-140430000	NA
Sweep51	141660001-141850000	NA	NA	141660001-141850000	0.609556	1	141660001-141850000	NA
Sweep52	142560001-142810000	NA	NA	142560001-142810000	0.589207	1	142560001-142810000	NA
Sweep53	143720001-143910000	NA	NA	143720001-143910000	0.526273	1	143720001-143910000	NA
Sweep54	146610001-146950000	NA	NA	146610001-146950000	0.550927	1	146610001-146950000	NA
Sweep55	149030001-149650000	149230001-149400000	86.9272	149030001-149650000	0.760355	1	149030001-149650000	NA
Sweep56	149880001-150430000	150040001-150190000	9.54582	149880001-150430000	0.671688	1	149880001-150430000	NA
Sweep57	150940001-151850000	NA	NA	150940001-151850000	0.722879	1	150940001-151850000	NA
Sweep58	152010001-152400000	NA	NA	152010001-152400000	0.640708	1	152010001-152400000	NA
Sweep59	156410001-156640000	NA	NA	156410001-156640000	0.586977	1	156410001-156640000	NA
Sweep60	163330001-163500000	NA	NA	163330001-163500000	0.546993	1	NA	163330001-163500000
Sweep61	166320001-166480000	166320001-166480000	9.06652	NA	NA	1	166320001-166480000	NA
Sweep62	170500001-171340000	170810001-170910000	18.4735	170500001-171340000	0.84/0.56	1	170500001-171340000	170770001-171180000
Sweep63	172970001-173440000	NA	NA	172970001-173440000	0.468531	1	NA	172970001-173440000
Sweep64	173580001-173890000	NA	NA	173580001-173890000	0.453193	1	NA	173580001-173890000
Sweep65	175100001-175420000	175100001-175420000	14.1876	175100001-175420000	0.579546	1	175100001-175420000	NA
Sweep66	175980001-176110000	175980001-176110000	10.1593	NA	NA	1	175980001-176110000	NA
Sweep67	180870001-181070000	NA	NA	180870001-181070000	0.626019	1	180870001-181070000	NA
Sweep68	181840001-182220000	181840001-182220000	15.0403	NA	NA	1	NA	181840001-182220000
Sweep69	183380001-183630000	NA	NA	183380001-183630000	0.510572	1	183380001-183630000	NA
Sweep70	187610001-187770000	187610001-187770000	9.85571	NA	NA	1	187610001-187770000	NA
Sweep71	189020001-189430000	NA	NA	189020001-189430000	0.716138	1	189020001-189430000	NA
Sweep72	189540001-189670000	189540001-189670000	10.6324	NA	NA	1	NA	189540001-189670000
Sweep73	192340001-192510000	192340001-192510000	9.2332	NA	NA	1	NA	192340001-192510000
Sweep74	194680001-194790000	194680001-194790000	10.1562	NA	NA	1	194680001-194790000	NA
Sweep75	195380001-195690000	NA	NA	195380001-195690000	0.446365	1	NA	195380001-195690000
Sweep76	198510001-199060000	NA	NA	198510001-199060000	0.556857	1	NA	198510001-199060000
Sweep77	201410001-201990000	201420001-201620000	10.2483	201410001-201990000	0.510253	1	NA	201410001-201990000
Sweep78	203110001-203310000	NA	NA	203110001-203310000	0.441439	1	NA	203110001-203310000
Sweep79	205610001-205820000	NA	NA	205610001-205820000	0.537055	1	205610001-205820000	NA
Sweep80	209070001-209970000	NA	NA	209070001-209970000	0.581545	1	NA	209070001-209970000
Sweep81	215720001-216140000	NA	NA	215720001-216140000	0.646368	1	215720001-216140000	NA
Sweep82	216550001-216740000	NA	NA	216550001-216740000	0.613833	1	216550001-216740000	NA
Sweep83	220320001-220420000	220320001-220420000	8.24586	NA	NA	1	NA	220320001-220420000
Sweep84	221540001-221890000	NA	NA	221540001-221890000	0.729814	1	NA	221540001-221890000
Sweep85	222620001-222870000	222620001-222870000	22.4369	NA	NA	1	222620001-222870000	NA
Sweep86	223800001-223990000	NA	NA	223800001-223990000	0.375575	1	NA	223800001-223990000
Sweep87	225570001-225720000	NA	NA	225570001-225720000	0.59601	1	225570001-225720000	NA
Sweep88	231820001-232580000	NA	NA	231820001-232580000	0.810472	1	231820001-232580000	NA
Sweep89	232620001-233340000	232620001-232810000	12.6025	232720001-233340000	0.593843	1	232620001-233340000	NA
Sweep90	234330001-234470000	234330001-234470000	8.05653	NA	NA	1	NA	234330001-234470000
Sweep91	235410001-235620000	NA	NA	235410001-235620000	0.625381	1	235410001-235620000	NA
Sweep92	235730001-236030000	NA	NA	235730001-236030000	0.86016	1	235730001-236030000	NA
Sweep93	236200001-236450000	NA	NA	236200001-236450000	0.723526	1	236200001-236450000	NA
Sweep94	236880001-237850000	NA	NA	236880001-237850000	0.685731	1	236880001-237850000	NA
Sweep95	238790001-238980000	NA	NA	238790001-238980000	0.576847	1	238790001-238980000	NA
Sweep96	241190001-241380000	241190001-241350000	9.24976	241190001-241380000	0.54669	1	241190001-241380000	NA
Sweep97	243620001-244130000	NA	NA	243620001-244130000	0.750491	1	243620001-244130000	NA
Sweep98	244600001-244890000	NA	NA	244600001-244890000	0.794577	1	244600001-244890000	NA
Sweep99	246620001-246810000	246620001-246810000	15.8792	246620001-246770000	0.663517	1	246620001-246770000	246620001-246810000
Sweep100	251010001-251200000	NA	NA	251010001-251200000	0.59656	1	251010001-251200000	NA
Sweep101	251680001-252140000	251960001-252140000	12.8996	251680001-252050000	0.602813	1	251680001-252050000	251960001-252140000
Sweep102	252800001-252970000	NA	NA	252800001-252970000	0.526276	1	252800001-252970000	NA
Sweep103	260110001-260300000	260110001-260300000	9.37598	NA	NA	1	260110001-260300000	NA
Sweep104	260910001-261280000	NA	NA	260910001-261280000	0.668017	1	NA	260910001-261280000
Sweep105	261540001-261820000	NA	NA	261540001-261820000	0.671562	1	NA	261540001-261820000
Sweep106	262360001-262610000	NA	NA	262360001-262610000	0.636758	1	NA	262360001-262610000
Sweep107	264140001-264320000	264140001-264320000	13.3939	NA	NA	1	264140001-264320000	NA
Sweep108	264590001-264920000	NA	NA	264590001-264920000	0.75002	1	264590001-264920000	NA
Sweep109	264990001-265090000	264990001-265090000	11.343	NA	NA	1	NA	264990001-265090000
Sweep110	265410001-266320000	265730001-266210000	39.82/7.45	265410001-266320000	0.923169	1	265410001-266320000	266020001-266210000	tb1/D8
Sweep111	267370001-268130000	267370001-267690000	23.22/7.82	267370001-268130000	0.662419	1	267370001-268130000	267370001-267680000
Sweep112	270780001-271040000	NA	NA	270780001-271040000	0.506392	1	270780001-271040000	NA
Sweep113	271320001-271510000	NA	NA	271320001-271510000	0.825655	1	271320001-271510000	NA
Sweep114	272810001-272930000	272810001-272930000	7.73212	NA	NA	1	NA	272810001-272930000
Sweep115	283990001-284180000	283990001-284180000	11.0496	NA	NA	1	NA	283990001-284180000
Sweep116	291460001-291960000	NA	NA	291460001-291960000	0.449554	1	NA	291460001-291960000
Sweep117	298770001-298910000	298770001-298910000	10.4436	NA	NA	1	298770001-298910000	NA
Sweep118	299380001-299630000	299390001-299510000	11.5475	299380001-299630000	0.388822	1	NA	299380001-299630000
Sweep119	5760001-5920000	5760001-5920000	7.51655	NA	NA	2	NA	5760001-5920000
Sweep120	8840001-9000000	8840001-9000000	12.343	NA	NA	2	8840001-9000000	NA
Sweep121	14280001-14510000	NA	NA	14280001-14510000	0.535792	2	NA	14280001-14510000
Sweep122	19290001-19390000	19290001-19390000	10.8813	NA	NA	2	19290001-19390000	NA
Sweep123	21350001-22350000	21640001-21950000	9.11/15.07	21350001-22350000	0.63/0.66	2	21540001-22120000	21350001-22350000
Sweep124	25920001-26110000	NA	NA	25920001-26110000	0.533016	2	25920001-26110000	NA
Sweep125	31220001-31540000	NA	NA	31220001-31540000	0.623067	2	31220001-31540000	NA
Sweep126	34180001-34300000	34180001-34300000	15.8678	NA	NA	2	34180001-34300000	NA
Sweep127	35810001-36810000	NA	NA	35810001-36810000	0.725825	2	35810001-36810000	NA
Sweep128	38030001-38130000	38030001-38130000	9.01713	NA	NA	2	38030001-38130000	NA
Sweep129	38380001-38630000	NA	NA	38380001-38630000	0.365607	2	NA	38380001-38630000
Sweep130	46530001-46870000	46530001-46870000	11.2229	NA	NA	2	NA	46530001-46870000
Sweep131	47020001-47150000	47020001-47150000	10.8173	NA	NA	2	47020001-47150000	NA
Sweep132	47690001-47890000	NA	NA	47690001-47890000	0.444899	2	NA	47690001-47890000
Sweep133	51710001-51960000	NA	NA	51710001-51960000	0.404773	2	NA	51710001-51960000
Sweep134	52920001-53020000	52920001-53020000	16.1558	NA	NA	2	NA	52920001-53020000
Sweep135	59130001-59320000	NA	NA	59130001-59320000	0.507189	2	59130001-59320000	NA
Sweep136	61410001-61820000	NA	NA	61410001-61820000	0.471751	2	NA	61410001-61820000
Sweep137	66930001-67430000	NA	NA	66930001-67430000	0.648224	2	66930001-67430000	NA
Sweep138	68620001-68820000	NA	NA	68620001-68820000	0.439049	2	NA	68620001-68820000
Sweep139	69330001-69750000	NA	NA	69330001-69750000	0.785242	2	69330001-69750000	NA
Sweep140	74340001-75030000	NA	NA	74340001-75030000	0.788202	2	74340001-75030000	NA
Sweep141	79720001-80480000	NA	NA	79720001-80480000	0.649903	2	79720001-80480000	NA
Sweep142	81030001-81170000	81030001-81170000	10.8485	NA	NA	2	81030001-81170000	NA
Sweep143	89330001-89450000	89330001-89450000	12.4579	NA	NA	2	89330001-89450000	NA
Sweep144	93310001-93620000	NA	NA	93310001-93620000	0.554352	2	93310001-93620000	NA
Sweep145	95280001-95530000	NA	NA	95280001-95530000	0.541982	2	95280001-95530000	NA
Sweep146	106100001-106510000	NA	NA	106100001-106510000	0.613932	2	106100001-106510000	NA
Sweep147	120700001-121530000	120790001-121530000	12.01/15.24	120700001-121530000	0.55/0.69	2	121090001-121530000	120700001-121530000
Sweep148	122020001-122980000	122150001-122950000	9.9/10.47	122020001-122980000	0.56/0.73	2	122440001-122960000	122020001-122980000
Sweep149	123460001-123730000	123600001-123730000	14.9011	123460001-123730000	0.495563	2	NA	123460001-123730000
Sweep150	123870001-124840000	NA	NA	123870001-124840000	0.76594	2	NA	123870001-124840000
Sweep151	124960001-125380000	NA	NA	124960001-125380000	0.523224	2	NA	124960001-125380000
Sweep152	126150001-126970000	NA	NA	126150001-126970000	0.559922	2	NA	126150001-126970000
Sweep153	127090001-127390000	NA	NA	127090001-127390000	0.64808	2	NA	127090001-127390000
Sweep154	127640001-127880000	NA	NA	127640001-127880000	0.580083	2	127640001-127880000	NA
Sweep155	129840001-130340000	NA	NA	129840001-130340000	0.575294	2	NA	129840001-130340000
Sweep156	130830001-131330000	130830001-131000000	8.84172	130830001-131330000	0.425418	2	NA	130830001-131330000
Sweep157	138320001-138720000	NA	NA	138320001-138720000	0.777442	2	138320001-138720000	NA
Sweep158	139400001-139810000	NA	NA	139400001-139810000	0.731236	2	139400001-139810000	NA
Sweep159	145170001-145510000	NA	NA	145170001-145510000	0.58/0.57	2	145170001-145510000	145170001-145410000
Sweep160	152890001-153230000	NA	NA	152890001-153230000	0.477174	2	NA	152890001-153230000
Sweep161	154050001-154240000	NA	NA	154050001-154240000	0.762834	2	154050001-154240000	NA	pbf1
Sweep162	155680001-155780000	155680001-155780000	9.15114	NA	NA	2	155680001-155780000	NA
Sweep163	157770001-158240000	NA	NA	157770001-158240000	0.617592	2	NA	157770001-158240000
Sweep164	158440001-158800000	NA	NA	158440001-158800000	0.474609	2	NA	158440001-158800000
Sweep165	158820001-159240000	NA	NA	158820001-159240000	0.74/0.6	2	158820001-159180000	158950001-159240000
Sweep166	160690001-160880000	NA	NA	160690001-160880000	0.589244	2	160690001-160880000	NA
Sweep167	161270001-162000000	NA	NA	161270001-162000000	0.545329	2	NA	161270001-162000000
Sweep168	163120001-163310000	NA	NA	163120001-163310000	0.652973	2	163120001-163310000	NA
Sweep169	163500001-163710000	NA	NA	163500001-163710000	0.640542	2	163500001-163710000	NA
Sweep170	164110001-164820000	164420001-164550000	9.19526	164110001-164820000	0.391222	2	NA	164110001-164820000
Sweep171	165430001-165890000	NA	NA	165430001-165890000	0.484128	2	NA	165430001-165890000
Sweep172	166150001-166350000	NA	NA	166150001-166350000	0.518382	2	166150001-166350000	NA
Sweep173	166410001-166570000	166410001-166570000	11.3708	NA	NA	2	166410001-166570000	NA
Sweep174	166990001-167220000	166990001-167220000	20.024	166990001-167220000	0.68236	2	166990001-167220000	NA
Sweep175	168530001-168960000	168570001-168730000	9.31334	168530001-168960000	0.661332	2	168530001-168960000	NA
Sweep176	169100001-169290000	169100001-169270000	9.60839	169100001-169290000	0.525605	2	169100001-169290000	NA
Sweep177	170360001-170550000	NA	NA	170360001-170550000	0.449797	2	NA	170360001-170550000
Sweep178	174120001-174520000	NA	NA	174120001-174520000	0.451107	2	NA	174120001-174520000
Sweep179	175530001-175810000	175650001-175810000	11.5433	175530001-175720000	0.572112	2	175650001-175810000	175530001-175720000
Sweep180	176040001-176350000	NA	NA	176040001-176350000	0.567831	2	176040001-176350000	NA
Sweep181	182100001-182920000	182100001-182290000	11.274	182100001-182920000	0.61/0.58	2	182100001-182290000	182230001-182920000
Sweep182	184060001-184500000	NA	NA	184060001-184500000	0.626252	2	NA	184060001-184500000
Sweep183	190330001-190680000	NA	NA	190330001-190680000	0.533039	2	190330001-190680000	NA
Sweep184	190720001-190930000	NA	NA	190720001-190930000	0.474047	2	NA	190720001-190930000
Sweep185	192970001-193110000	192970001-193110000	11.2715	NA	NA	2	192970001-193110000	NA
Sweep186	193970001-194130000	193970001-194130000	8.94585	NA	NA	2	NA	193970001-194130000
Sweep187	195940001-196290000	NA	NA	195940001-196290000	0.739629	2	195940001-196290000	NA
Sweep188	203330001-203450000	203330001-203450000	14.6492	NA	NA	2	203330001-203450000	NA
Sweep189	211550001-212060000	NA	NA	211550001-212060000	0.456481	2	NA	211550001-212060000
Sweep190	212810001-213000000	212810001-213000000	7.88392	NA	NA	2	NA	212810001-213000000
Sweep191	223340001-223460000	223340001-223460000	7.73454	NA	NA	2	NA	223340001-223460000
Sweep192	225420001-225920000	NA	NA	225420001-225920000	0.502074	2	NA	225420001-225920000
Sweep193	226100001-226620000	NA	NA	226100001-226620000	0.388916	2	NA	226100001-226620000
Sweep194	231500001-231600000	231500001-231600000	7.42743	NA	NA	2	NA	231500001-231600000
Sweep195	1550001-1850000	NA	NA	1550001-1850000	0.422595	3	NA	1550001-1850000
Sweep196	2820001-2940000	2820001-2940000	14.3947	NA	NA	3	2820001-2940000	NA
Sweep197	9490001-9690000	NA	NA	9490001-9690000	0.64094	3	9490001-9690000	NA
Sweep198	10180001-10370000	10180001-10370000	9.52618	NA	NA	3	10180001-10370000	NA
Sweep199	11140001-11450000	NA	NA	11140001-11450000	0.632753	3	NA	11140001-11450000
Sweep200	14960001-15400000	NA	NA	14960001-15400000	0.508461	3	NA	14960001-15400000
Sweep201	18730001-18980000	NA	NA	18730001-18980000	0.505919	3	NA	18730001-18980000
Sweep202	19350001-19650000	NA	NA	19350001-19650000	0.459	3	NA	19350001-19650000
Sweep203	20340001-20500000	20340001-20500000	9.34623	NA	NA	3	20340001-20500000	NA
Sweep204	41520001-41670000	41520001-41670000	11.8619	NA	NA	3	41520001-41670000	NA
Sweep205	42160001-43000000	42840001-42980000	7.30794	42160001-43000000	0.793088	3	42160001-43000000	42840001-42980000
Sweep206	52520001-52890000	NA	NA	52520001-52890000	0.829378	3	52520001-52890000	NA
Sweep207	53800001-54080000	NA	NA	53800001-54080000	0.430576	3	NA	53800001-54080000
Sweep208	54710001-55270000	NA	NA	54710001-55270000	0.608105	3	54710001-55270000	NA
Sweep209	57010001-57190000	57010001-57190000	11.5395	NA	NA	3	57010001-57190000	NA
Sweep210	57900001-58090000	NA	NA	57900001-58090000	0.629063	3	57900001-58090000	NA
Sweep211	59510001-59760000	NA	NA	59510001-59760000	0.430813	3	NA	59510001-59760000
Sweep212	61150001-61330000	61150001-61330000	9.91105	NA	NA	3	61150001-61330000	NA
Sweep213	70070001-70420000	NA	NA	70070001-70420000	0.67/0.5	3	70070001-70420000	70070001-70420000
Sweep214	73560001-74020000	NA	NA	73560001-74020000	0.803501	3	73560001-74020000	NA
Sweep215	84820001-85170000	NA	NA	84820001-85170000	0.643374	3	84820001-85170000	NA
Sweep216	93900001-94440000	NA	NA	93900001-94440000	0.594095	3	93900001-94440000	NA
Sweep217	95190001-95380000	NA	NA	95190001-95380000	0.534998	3	95190001-95380000	NA
Sweep218	95670001-96510000	NA	NA	95670001-96510000	0.66843	3	95670001-96510000	NA
Sweep219	100000001-100540000	NA	NA	100000001-100540000	0.65/0.39	3	100000001-100540000	100000001-100540000
Sweep220	117290001-117780000	NA	NA	117290001-117780000	0.674195	3	117290001-117780000	NA
Sweep221	124110001-124300000	124110001-124300000	8.71388	NA	NA	3	NA	124110001-124300000
Sweep222	126580001-126750000	126580001-126750000	9.74099	NA	NA	3	126580001-126750000	NA
Sweep223	129900001-130070000	NA	NA	129900001-130070000	0.518847	3	129900001-130070000	NA
Sweep224	133830001-134480000	133830001-134000000	10.0017	133830001-134480000	0.492772	3	NA	133830001-134480000
Sweep225	137160001-137350000	137160001-137340000	18.9/13.54	137160001-137350000	0.654605	3	137160001-137350000	137160001-137340000	zag2
Sweep226	140440001-140850000	NA	NA	140440001-140850000	0.607826	3	NA	140440001-140850000
Sweep227	144050001-144820000	144050001-144220000	10.9996	144200001-144820000	0.81/0.39	3	144200001-144710000	144050001-144820000
Sweep228	150210001-150410000	NA	NA	150210001-150410000	0.543087	3	150210001-150410000	NA
Sweep229	156740001-156850000	156740001-156850000	12.1763	NA	NA	3	NA	156740001-156850000
Sweep230	158490001-159310000	158490001-158650000	11.6391	158600001-159310000	0.672544	3	158600001-159310000	158490001-158650000	ZmMADS69
Sweep231	166040001-166150000	166040001-166150000	8.63861	NA	NA	3	NA	166040001-166150000
Sweep232	175510001-175700000	NA	NA	175510001-175700000	0.399269	3	NA	175510001-175700000
Sweep233	180780001-180970000	NA	NA	180780001-180970000	0.621771	3	180780001-180970000	NA
Sweep234	183050001-183430000	NA	NA	183050001-183430000	0.9/0.51	3	183050001-183310000	183100001-183430000
Sweep235	184370001-184720000	NA	NA	184370001-184720000	0.50597	3	184370001-184720000	NA
Sweep236	185290001-185390000	185290001-185390000	7.58285	NA	NA	3	NA	185290001-185390000
Sweep237	187360001-187550000	NA	NA	187360001-187550000	0.578766	3	NA	187360001-187550000
Sweep238	190820001-193820000	192760001-192940000	17.3222	190820001-193820000	0.6/0.37	3	190890001-193820000	190820001-193820000
Sweep239	199000001-199190000	NA	NA	199000001-199190000	0.455513	3	NA	199000001-199190000
Sweep240	199220001-199340000	199220001-199340000	8.90332	NA	NA	3	NA	199220001-199340000
Sweep241	206270001-206430000	NA	NA	206270001-206430000	0.49792	3	NA	206270001-206430000
Sweep242	206860001-207300000	NA	NA	206860001-207300000	0.515124	3	NA	206860001-207300000
Sweep243	208600001-209000000	NA	NA	208600001-209000000	0.502573	3	NA	208600001-209000000
Sweep244	210260001-210450000	210260001-210450000	13.0536	NA	NA	3	210260001-210450000	NA
Sweep245	214800001-215210000	NA	NA	214800001-215210000	0.696391	3	NA	214800001-215210000
Sweep246	218780001-219360000	218820001-219070000	7.59115	218780001-219360000	0.68938	3	NA	218780001-219360000
Sweep247	223070001-223260000	NA	NA	223070001-223260000	0.424874	3	NA	223070001-223260000
Sweep248	226850001-226950000	226850001-226950000	9.56293	NA	NA	3	NA	226850001-226950000
Sweep249	40001-240000	NA	NA	40001-240000	0.710087	4	40001-240000	NA
Sweep250	420001-1190000	760001-940000	7.9832	420001-1190000	0.483465	4	NA	420001-1190000
Sweep251	19280001-19730000	19540001-19730000	17.3813	19280001-19730000	0.55112	4	NA	19280001-19730000
Sweep252	23170001-23550000	NA	NA	23170001-23550000	0.60128	4	23170001-23550000	NA
Sweep253	27350001-27580000	NA	NA	27350001-27580000	0.530434	4	27350001-27580000	NA
Sweep254	29210001-29490000	NA	NA	29210001-29490000	0.896456	4	29210001-29490000	NA
Sweep255	30980001-31130000	NA	NA	30980001-31130000	0.512205	4	30980001-31130000	NA
Sweep256	36970001-37130000	36970001-37130000	7.31255	NA	NA	4	NA	36970001-37130000
Sweep257	37200001-37390000	NA	NA	37200001-37390000	0.588115	4	37200001-37390000	NA
Sweep258	38800001-39360000	NA	NA	38800001-39360000	0.837984	4	38800001-39360000	NA
Sweep259	39630001-40520000	40310001-40460000	12.2182	39630001-40520000	0.776629	4	39630001-40520000	NA
Sweep260	40630001-40850000	NA	NA	40630001-40850000	0.77738	4	40630001-40850000	NA
Sweep261	41780001-41970000	NA	NA	41780001-41970000	0.511712	4	41780001-41970000	NA
Sweep262	43630001-43780000	43630001-43780000	7.13183	NA	NA	4	NA	43630001-43780000
Sweep263	43900001-44090000	43900001-44090000	13.348	43900001-44090000	0.791133	4	43900001-44090000	NA
Sweep264	44390001-44930000	NA	NA	44390001-44930000	0.436944	4	NA	44390001-44930000	tga1
Sweep265	46580001-47520000	NA	NA	46580001-47520000	0.864115	4	46580001-47520000	NA
Sweep266	49350001-49670000	NA	NA	49350001-49670000	0.523461	4	49350001-49670000	NA
Sweep267	50690001-51050000	NA	NA	50690001-51050000	0.408709	4	NA	50690001-51050000
Sweep268	51800001-52220000	NA	NA	51800001-52220000	0.630353	4	51800001-52220000	NA
Sweep269	53230001-54250000	53910001-54220000	9.57396	53230001-54250000	0.53/0.57	4	53470001-54220000	53230001-54250000
Sweep270	54360001-54940000	NA	NA	54360001-54940000	0.55/0.53	4	54440001-54680000	54360001-54940000
Sweep271	54980001-55210000	NA	NA	54980001-55210000	0.540004	4	54980001-55210000	NA
Sweep272	57520001-57970000	NA	NA	57520001-57970000	0.623371	4	57520001-57970000	NA
Sweep273	58890001-59000000	58890001-59000000	9.55237	NA	NA	4	58890001-59000000	NA	bt2
Sweep274	61340001-61780000	NA	NA	61340001-61780000	0.663881	4	61340001-61780000	NA
Sweep275	62150001-62500000	NA	NA	62150001-62500000	0.516354	4	62150001-62500000	NA
Sweep276	65780001-66080000	NA	NA	65780001-66080000	0.433054	4	NA	65780001-66080000
Sweep277	73300001-73490000	NA	NA	73300001-73490000	0.507794	4	73300001-73490000	NA
Sweep278	74290001-74540000	NA	NA	74290001-74540000	0.662238	4	74290001-74540000	NA
Sweep279	75610001-76060000	NA	NA	75610001-76060000	0.613322	4	75610001-76060000	NA
Sweep280	80570001-81030000	NA	NA	80570001-81030000	0.660827	4	80570001-81030000	NA
Sweep281	82290001-82910000	NA	NA	82290001-82910000	0.53759	4	82290001-82910000	NA
Sweep282	86200001-86620000	86450001-86620000	11.2174	86200001-86580000	0.612696	4	86200001-86620000	NA
Sweep283	89290001-90180000	NA	NA	89290001-90180000	0.802083	4	89290001-90180000	NA
Sweep284	114610001-115080000	NA	NA	114610001-115080000	0.624658	4	114610001-115080000	NA
Sweep285	115780001-116990000	NA	NA	115780001-116990000	0.843782	4	115780001-116990000	NA
Sweep286	117500001-117900000	NA	NA	117500001-117900000	0.789951	4	117500001-117900000	NA
Sweep287	119180001-119520000	NA	NA	119180001-119520000	0.532092	4	119180001-119520000	NA
Sweep288	119630001-120060000	NA	NA	119630001-120060000	0.76736	4	119630001-120060000	NA
Sweep289	124100001-124650000	NA	NA	124100001-124650000	0.597276	4	124100001-124650000	NA
Sweep290	125920001-126100000	125920001-126100000	16.5642	NA	NA	4	125920001-126100000	NA
Sweep291	130510001-130690000	130510001-130690000	12.3579	NA	NA	4	130510001-130690000	NA
Sweep292	132150001-132340000	132170001-132340000	19.0818	132150001-132340000	0.552765	4	132150001-132340000	NA
Sweep293	133760001-133900000	133760001-133900000	15.7874	NA	NA	4	133760001-133900000	NA
Sweep294	135850001-136090000	NA	NA	135850001-136090000	0.508743	4	NA	135850001-136090000
Sweep295	136620001-136730000	136620001-136730000	11.3162	NA	NA	4	136620001-136730000	NA
Sweep296	137500001-138100000	137500001-137610000	16.3468	137500001-138100000	0.657902	4	137500001-138100000	NA
Sweep297	143170001-143360000	NA	NA	143170001-143360000	0.388399	4	NA	143170001-143360000
Sweep298	158970001-159190000	NA	NA	158970001-159190000	0.533873	4	NA	158970001-159190000
Sweep299	159500001-160130000	159670001-159850000	19.8852	159500001-160130000	0.593687	4	NA	159500001-160130000
Sweep300	160200001-160590000	NA	NA	160200001-160590000	0.583884	4	160200001-160590000	NA
Sweep301	161240001-161570000	NA	NA	161240001-161570000	0.480856	4	NA	161240001-161570000
Sweep302	171690001-171810000	NA	NA	171690001-171810000	0.557622	4	171690001-171810000	NA
Sweep303	173730001-173980000	NA	NA	173730001-173980000	0.875421	4	173730001-173980000	NA
Sweep304	175070001-175700000	NA	NA	175070001-175700000	0.801013	4	175070001-175700000	NA
Sweep305	177970001-178260000	NA	NA	177970001-178260000	0.554407	4	177970001-178260000	NA
Sweep306	179540001-179650000	NA	NA	179540001-179650000	0.50585	4	179540001-179650000	NA
Sweep307	180720001-181180000	180990001-181180000	10.4708	180720001-181180000	0.627214	4	NA	180720001-181180000
Sweep308	181840001-182030000	NA	NA	181840001-182030000	0.678968	4	181840001-182030000	NA
Sweep309	182140001-182320000	182140001-182320000	9.32295	NA	NA	4	182140001-182320000	NA
Sweep310	184950001-185100000	184950001-185100000	25.4949	NA	NA	4	184950001-185100000	NA
Sweep311	185900001-186460000	NA	NA	185900001-186460000	0.542801	4	NA	185900001-186460000
Sweep312	189120001-189310000	189120001-189310000	7.53883	NA	NA	4	NA	189120001-189310000
Sweep313	198990001-199440000	199200001-199340000	10.4214	198990001-199440000	0.750407	4	NA	198990001-199440000
Sweep314	205040001-205420000	NA	NA	205040001-205420000	0.561019	4	205040001-205420000	NA
Sweep315	205560001-206630000	NA	NA	205560001-206630000	0.76/0.55	4	205560001-206250000	206060001-206630000
Sweep316	207040001-207830000	NA	NA	207040001-207830000	0.58/0.78	4	207360001-207600000	207040001-207830000
Sweep317	207940001-209780000	208490001-208660000	13.7779	207940001-209780000	0.68/0.66	4	208820001-209520000	207940001-209780000
Sweep318	211160001-211330000	211160001-211330000	8.58056	NA	NA	4	NA	211160001-211330000
Sweep319	213160001-213890000	NA	NA	213160001-213890000	0.459018	4	NA	213160001-213890000
Sweep320	214310001-215040000	NA	NA	214310001-215040000	0.845433	4	214310001-215040000	NA
Sweep321	215840001-216210000	NA	NA	215840001-216210000	0.644809	4	215840001-216210000	NA
Sweep322	220780001-221540000	NA	NA	220780001-221540000	0.61377	4	NA	220780001-221540000
Sweep323	223880001-224460000	NA	NA	223880001-224460000	0.510017	4	NA	223880001-224460000
Sweep324	226030001-226370000	NA	NA	226030001-226370000	0.767498	4	NA	226030001-226370000
Sweep325	229480001-229880000	NA	NA	229480001-229880000	0.451396	4	NA	229480001-229880000
Sweep326	230730001-231430000	NA	NA	230730001-231430000	0.649231	4	NA	230730001-231430000
Sweep327	234950001-235130000	NA	NA	234950001-235130000	0.630685	4	NA	234950001-235130000
Sweep328	1520001-1620000	1520001-1620000	11.0592	NA	NA	5	1520001-1620000	NA
Sweep329	4120001-4370000	NA	NA	4120001-4370000	0.454153	5	NA	4120001-4370000
Sweep330	6790001-6970000	6790001-6970000	6.93685	NA	NA	5	NA	6790001-6970000
Sweep331	18660001-19170000	NA	NA	18660001-19170000	0.376589	5	NA	18660001-19170000
Sweep332	19850001-20000000	19850001-20000000	7.93322	NA	NA	5	NA	19850001-20000000
Sweep333	21510001-21700000	21510001-21700000	10.6917	NA	NA	5	21510001-21700000	NA
Sweep334	24640001-24830000	24640001-24830000	7.13275	NA	NA	5	NA	24640001-24830000
Sweep335	30630001-30950000	NA	NA	30630001-30950000	0.683541	5	NA	30630001-30950000
Sweep336	31570001-31690000	NA	NA	31570001-31690000	0.575746	5	31570001-31690000	NA
Sweep337	36400001-36820000	36470001-36650000	17.4248	36400001-36820000	0.863979	5	36400001-36820000	NA
Sweep338	37150001-37370000	37150001-37370000	11.1408	NA	NA	5	37150001-37370000	NA
Sweep339	40020001-40660000	NA	NA	40020001-40660000	0.68/0.41	5	40020001-40650000	40490001-40660000
Sweep340	41190001-41580000	NA	NA	41190001-41580000	0.568154	5	41190001-41580000	NA
Sweep341	41920001-42320000	NA	NA	41920001-42320000	0.527708	5	NA	41920001-42320000
Sweep342	45270001-45670000	NA	NA	45270001-45670000	0.658802	5	45270001-45670000	NA
Sweep343	47510001-48270000	47510001-47680000	13.8746	47510001-48270000	0.742075	5	47510001-48270000	NA
Sweep344	48560001-48960000	NA	NA	48560001-48960000	0.412674	5	NA	48560001-48960000
Sweep345	49720001-50060000	NA	NA	49720001-50060000	0.421235	5	NA	49720001-50060000
Sweep346	55960001-56410000	56150001-56410000	10.2143	55960001-56340000	0.55/0.4	5	55960001-56170000	55980001-56410000
Sweep347	59080001-59450000	NA	NA	59080001-59450000	0.554568	5	NA	59080001-59450000
Sweep348	60810001-61100000	60810001-61100000	7.28278	NA	NA	5	NA	60810001-61100000
Sweep349	62230001-62390000	NA	NA	62230001-62390000	0.860974	5	62230001-62390000	NA
Sweep350	64070001-64200000	64070001-64200000	14.1187	NA	NA	5	64070001-64200000	NA
Sweep351	66420001-66520000	66420001-66520000	10.9808	NA	NA	5	66420001-66520000	NA
Sweep352	67650001-67840000	NA	NA	67650001-67840000	0.546101	5	67650001-67840000	NA
Sweep353	69450001-69640000	NA	NA	69450001-69640000	0.614247	5	69450001-69640000	NA
Sweep354	70000001-70140000	70000001-70140000	10.9591	NA	NA	5	70000001-70140000	NA
Sweep355	74610001-74970000	74610001-74970000	10.5723	NA	NA	5	74610001-74970000	NA
Sweep356	76890001-77080000	NA	NA	76890001-77080000	0.506494	5	76890001-77080000	NA
Sweep357	77700001-78130000	NA	NA	77700001-78130000	0.49112	5	NA	77700001-78130000
Sweep358	78680001-79030000	NA	NA	78680001-79030000	0.652329	5	78680001-79030000	NA
Sweep359	80020001-80410000	NA	NA	80020001-80410000	0.692482	5	80020001-80410000	NA
Sweep360	81810001-82220000	NA	NA	81810001-82220000	0.543829	5	NA	81810001-82220000
Sweep361	82920001-83100000	82920001-83060000	11.2398	82990001-83100000	0.681698	5	82920001-83100000	NA
Sweep362	83340001-83530000	83340001-83530000	13.1962	NA	NA	5	83340001-83530000	NA
Sweep363	83690001-84000000	NA	NA	83690001-84000000	0.586257	5	83690001-84000000	NA
Sweep364	87350001-87550000	NA	NA	87350001-87550000	0.515553	5	87350001-87550000	NA
Sweep365	88650001-89130000	NA	NA	88650001-89130000	0.696114	5	88650001-89130000	NA
Sweep366	89260001-89540000	NA	NA	89260001-89540000	0.550711	5	NA	89260001-89540000
Sweep367	90300001-90480000	90300001-90480000	13.456	NA	NA	5	90300001-90480000	NA
Sweep368	91210001-92500000	91760001-92400000	18.82/15.63	91210001-92500000	0.78/0.59	5	91210001-92500000	91310001-91950000
Sweep369	101240001-101430000	101240001-101430000	11.5481	NA	NA	5	NA	101240001-101430000
Sweep370	101540001-101640000	101540001-101640000	8.9864	NA	NA	5	101540001-101640000	NA
Sweep371	106600001-106860000	NA	NA	106600001-106860000	0.75247	5	106600001-106860000	NA
Sweep372	107080001-107280000	NA	NA	107080001-107280000	0.534431	5	107080001-107280000	NA
Sweep373	123580001-124370000	NA	NA	123580001-124370000	0.774805	5	123580001-124370000	NA
Sweep374	125550001-125950000	NA	NA	125550001-125950000	0.695771	5	125550001-125950000	NA
Sweep375	127850001-128590000	NA	NA	127850001-128590000	0.86378	5	127850001-128590000	NA
Sweep376	129130001-129330000	NA	NA	129130001-129330000	0.731846	5	129130001-129330000	NA
Sweep377	137340001-137600000	NA	NA	137340001-137600000	0.568958	5	137340001-137600000	NA
Sweep378	138690001-138880000	NA	NA	138690001-138880000	0.715841	5	138690001-138880000	NA
Sweep379	138890001-140120000	NA	NA	138890001-140120000	0.7/0.61	5	139020001-140120000	138890001-139400000
Sweep380	140430001-141070000	NA	NA	140430001-141070000	0.765887	5	NA	140430001-141070000
Sweep381	141380001-141710000	NA	NA	141380001-141710000	0.756069	5	141380001-141710000	NA
Sweep382	143050001-143540000	NA	NA	143050001-143540000	0.436147	5	NA	143050001-143540000
Sweep383	143550001-143740000	NA	NA	143550001-143740000	0.515387	5	143550001-143740000	NA
Sweep384	146790001-146970000	146790001-146970000	9.85233	NA	NA	5	NA	146790001-146970000
Sweep385	148640001-148820000	148640001-148820000	9.67352	NA	NA	5	NA	148640001-148820000
Sweep386	150800001-151310000	NA	NA	150800001-151310000	0.576831	5	150800001-151310000	NA
Sweep387	151830001-152120000	NA	NA	151830001-152120000	0.505268	5	NA	151830001-152120000
Sweep388	152820001-153130000	152840001-153050000	10.3514	152820001-153130000	0.598939	5	152840001-153050000	152820001-153130000
Sweep389	153840001-154100000	NA	NA	153840001-154100000	0.450201	5	NA	153840001-154100000
Sweep390	158430001-158720000	NA	NA	158430001-158720000	0.560173	5	NA	158430001-158720000
Sweep391	160700001-160890000	160700001-160890000	13.0536	NA	NA	5	160700001-160890000	NA
Sweep392	160950001-162050000	161210001-161310000	9.92158	160950001-162050000	0.794303	5	160950001-162050000	NA
Sweep393	162840001-162970000	162840001-162970000	13.579	NA	NA	5	NA	162840001-162970000
Sweep394	163560001-163870000	163690001-163870000	9.08/10.37	163560001-163870000	0.468255	5	163690001-163870000	163560001-163870000
Sweep395	164770001-164990000	NA	NA	164770001-164990000	0.378679	5	NA	164770001-164990000
Sweep396	167700001-167820000	NA	NA	167700001-167820000	0.695224	5	167700001-167820000	NA
Sweep397	168200001-168490000	NA	NA	168200001-168490000	0.685678	5	NA	168200001-168490000
Sweep398	170380001-170530000	170380001-170530000	7.05285	NA	NA	5	NA	170380001-170530000
Sweep399	171640001-172230000	NA	NA	171640001-172230000	0.390272	5	NA	171640001-172230000
Sweep400	172510001-172710000	NA	NA	172510001-172710000	0.629535	5	172510001-172710000	NA
Sweep401	178090001-178220000	178090001-178220000	10.3416	NA	NA	5	178090001-178220000	NA
Sweep402	180390001-180580000	NA	NA	180390001-180580000	0.489858	5	NA	180390001-180580000
Sweep403	181790001-182030000	181790001-182030000	14.3909	181790001-181980000	0.510825	5	181790001-182030000	NA
Sweep404	184110001-184850000	NA	NA	184110001-184850000	0.44104	5	NA	184110001-184850000
Sweep405	188160001-188510000	NA	NA	188160001-188510000	0.532815	5	188160001-188510000	NA
Sweep406	189160001-189450000	NA	NA	189160001-189450000	0.540352	5	189160001-189450000	NA
Sweep407	192840001-193030000	NA	NA	192840001-193030000	0.634444	5	192840001-193030000	NA
Sweep408	198670001-199430000	NA	NA	198670001-199430000	0.484467	5	NA	198670001-199430000
Sweep409	202030001-202220000	202030001-202220000	9.78004	NA	NA	5	202030001-202220000	NA
Sweep410	202250001-202570000	NA	NA	202250001-202570000	0.424749	5	NA	202250001-202570000
Sweep411	204190001-204630000	204190001-204630000	10.5915	NA	NA	5	NA	204190001-204630000
Sweep412	210080001-210430000	NA	NA	210080001-210430000	0.716632	5	NA	210080001-210430000
Sweep413	1140001-1810000	NA	NA	1140001-1810000	0.602225	6	NA	1140001-1810000
Sweep414	9050001-9300000	9060001-9300000	31.5/10.98	9050001-9200000	0.709954	6	9050001-9300000	9070001-9290000
Sweep415	9400001-9570000	9400001-9570000	9.98834	NA	NA	6	9400001-9570000	NA
Sweep416	16710001-16890000	16710001-16890000	11.5155	NA	NA	6	16710001-16890000	NA
Sweep417	23920001-24280000	NA	NA	23920001-24280000	0.423581	6	NA	23920001-24280000
Sweep418	28930001-29100000	28930001-29100000	12.4248	NA	NA	6	28930001-29100000	NA
Sweep419	30010001-30120000	30010001-30120000	7.76073	NA	NA	6	NA	30010001-30120000
Sweep420	31760001-31960000	NA	NA	31760001-31960000	0.70159	6	NA	31760001-31960000
Sweep421	32370001-32560000	32370001-32560000	12.5331	NA	NA	6	32370001-32560000	NA
Sweep422	35800001-35990000	35800001-35920000	8.72675	35800001-35990000	0.413318	6	NA	35800001-35990000
Sweep423	37790001-38070000	NA	NA	37790001-38070000	0.56/0.39	6	37790001-38000000	37790001-38070000
Sweep424	38090001-38200000	38090001-38200000	7.26093	NA	NA	6	NA	38090001-38200000
Sweep425	40600001-40780000	NA	NA	40600001-40780000	0.557567	6	40600001-40780000	NA
Sweep426	45780001-45920000	45780001-45920000	15.7454	NA	NA	6	45780001-45920000	NA
Sweep427	52950001-53400000	NA	NA	52950001-53400000	0.718295	6	52950001-53400000	NA
Sweep428	54310001-54500000	54310001-54500000	13.1977	NA	NA	6	54310001-54500000	NA
Sweep429	55320001-55640000	NA	NA	55320001-55640000	0.660075	6	55320001-55640000	NA
Sweep430	57840001-57990000	57840001-57990000	28.2666	NA	NA	6	57840001-57990000	NA
Sweep431	65990001-66260000	65990001-66260000	11.5489	NA	NA	6	65990001-66260000	NA
Sweep432	66270001-66790000	NA	NA	66270001-66790000	0.513548	6	66270001-66790000	NA
Sweep433	68270001-68390000	NA	NA	68270001-68390000	0.522006	6	68270001-68390000	NA
Sweep434	70940001-71060000	70940001-71060000	8.09663	NA	NA	6	NA	70940001-71060000
Sweep435	79530001-79810000	79530001-79810000	44.0479	NA	NA	6	79530001-79810000	NA
Sweep436	80720001-80900000	80720001-80900000	12.7269	NA	NA	6	80720001-80900000	NA
Sweep437	81510001-81690000	81510001-81690000	9.39528	NA	NA	6	81510001-81690000	NA
Sweep438	81800001-81950000	81800001-81950000	7.82246	NA	NA	6	NA	81800001-81950000
Sweep439	85300001-85460000	85300001-85460000	16.0932	NA	NA	6	NA	85300001-85460000
Sweep440	87490001-87670000	87490001-87670000	12.5406	NA	NA	6	NA	87490001-87670000
Sweep441	91630001-91890000	91760001-91890000	15.1926	91630001-91830000	0.43448	6	NA	91630001-91890000
Sweep442	95540001-95730000	NA	NA	95540001-95730000	0.458375	6	NA	95540001-95730000
Sweep443	96010001-96200000	NA	NA	96010001-96200000	0.57104	6	NA	96010001-96200000
Sweep444	98790001-99090000	NA	NA	98790001-99090000	0.726699	6	98790001-99090000	NA
Sweep445	103510001-103770000	NA	NA	103510001-103770000	0.43536	6	NA	103510001-103770000
Sweep446	105120001-105570000	NA	NA	105120001-105570000	0.654028	6	NA	105120001-105570000
Sweep447	107810001-108150000	NA	NA	107810001-108150000	0.403636	6	NA	107810001-108150000
Sweep448	123580001-123930000	NA	NA	123580001-123930000	0.538756	6	NA	123580001-123930000
Sweep449	124330001-124890000	NA	NA	124330001-124890000	0.554183	6	124330001-124890000	NA
Sweep450	125460001-125890000	NA	NA	125460001-125890000	0.567137	6	125460001-125890000	NA
Sweep451	134550001-135630000	134550001-135140000	10.19/15.74	134550001-135630000	0.549931	6	134950001-135090000	134550001-135630000
Sweep452	136110001-136480000	136110001-136480000	9.36006	NA	NA	6	136110001-136480000	NA
Sweep453	138290001-138470000	138290001-138470000	9.97188	NA	NA	6	NA	138290001-138470000
Sweep454	140260001-140690000	NA	NA	140260001-140690000	0.761128	6	140260001-140690000	NA
Sweep455	144870001-145470000	NA	NA	144870001-145470000	0.55/0.63	6	145280001-145410000	144870001-145470000
Sweep456	147820001-148180000	147820001-148180000	7.78162	NA	NA	6	NA	147820001-148180000
Sweep457	158430001-158700000	158430001-158700000	6.96199	NA	NA	6	NA	158430001-158700000
Sweep458	162750001-162870000	162750001-162870000	11.4095	NA	NA	6	NA	162750001-162870000
Sweep459	164430001-164680000	NA	NA	164430001-164680000	0.372458	6	NA	164430001-164680000
Sweep460	167000001-167100000	167000001-167100000	11.2	NA	NA	6	167000001-167100000	NA
Sweep461	6140001-6320000	NA	NA	6140001-6320000	0.38813	7	NA	6140001-6320000
Sweep462	9980001-10260000	NA	NA	9980001-10260000	0.522537	7	NA	9980001-10260000
Sweep463	11350001-11670000	11480001-11670000	10.9193	11350001-11670000	0.401621	7	11480001-11670000	11350001-11670000
Sweep464	24330001-24520000	24330001-24520000	14.4909	NA	NA	7	24330001-24520000	NA
Sweep465	28990001-29280000	29100001-29270000	13.9702	28990001-29280000	0.505467	7	28990001-29280000	NA
Sweep466	29450001-29760000	29480001-29650000	15.4599	29450001-29760000	0.392359	7	NA	29450001-29760000
Sweep467	32260001-32370000	32260001-32370000	15.6807	NA	NA	7	NA	32260001-32370000
Sweep468	34100001-34330000	NA	NA	34100001-34330000	0.539407	7	34100001-34330000	NA
Sweep469	36750001-36940000	NA	NA	36750001-36940000	0.612282	7	36750001-36940000	NA
Sweep470	37170001-37370000	NA	NA	37170001-37370000	0.554726	7	37170001-37370000	NA
Sweep471	38810001-39520000	38820001-39010000	15.9251	38810001-39520000	0.53/0.41	7	39150001-39520000	38810001-39240000
Sweep472	40500001-40690000	NA	NA	40500001-40690000	0.371762	7	NA	40500001-40690000
Sweep473	41340001-41470000	41340001-41470000	15.3757	NA	NA	7	41340001-41470000	NA
Sweep474	45140001-45260000	45140001-45260000	9.13606	NA	NA	7	NA	45140001-45260000
Sweep475	47970001-48750000	NA	NA	47970001-48750000	0.51415	7	47970001-48750000	NA
Sweep476	49020001-49300000	49070001-49200000	9.71596	49020001-49300000	0.571823	7	49020001-49300000	NA
Sweep477	50960001-51140000	50960001-51140000	8.63288	NA	NA	7	NA	50960001-51140000
Sweep478	72170001-72360000	72170001-72360000	12.836	NA	NA	7	72170001-72360000	NA
Sweep479	76210001-76700000	NA	NA	76210001-76700000	0.623983	7	76210001-76700000	NA
Sweep480	79090001-79310000	NA	NA	79090001-79310000	0.585317	7	79090001-79310000	NA
Sweep481	79420001-79770000	NA	NA	79420001-79770000	0.542366	7	79420001-79770000	NA
Sweep482	80000001-80370000	NA	NA	80000001-80370000	0.56891	7	80000001-80370000	NA
Sweep483	80520001-80930000	NA	NA	80520001-80930000	0.678768	7	80520001-80930000	NA
Sweep484	94000001-94150000	94000001-94150000	7.97121	NA	NA	7	NA	94000001-94150000
Sweep485	95750001-96170000	NA	NA	95750001-96170000	0.638725	7	95750001-96170000	NA
Sweep486	96400001-96840000	NA	NA	96400001-96840000	0.631546	7	96400001-96840000	NA
Sweep487	97110001-97280000	97110001-97280000	9.38172	NA	NA	7	NA	97110001-97280000
Sweep488	100170001-100360000	NA	NA	100170001-100360000	0.387535	7	NA	100170001-100360000
Sweep489	100920001-101380000	NA	NA	100920001-101380000	0.645682	7	100920001-101380000	NA
Sweep490	102580001-102990000	NA	NA	102580001-102990000	0.574943	7	102580001-102990000	NA
Sweep491	105020001-105190000	105020001-105190000	12.7825	NA	NA	7	NA	105020001-105190000
Sweep492	107290001-107470000	NA	NA	107290001-107470000	0.447544	7	NA	107290001-107470000
Sweep493	107750001-108130000	107880001-108030000	10.5942	107750001-108130000	0.377224	7	107880001-108030000	107750001-108130000
Sweep494	109090001-109420000	109090001-109420000	7.30211	NA	NA	7	NA	109090001-109420000
Sweep495	110220001-111250000	NA	NA	110220001-111250000	0.727299	7	110220001-111250000	NA	ra1
Sweep496	111600001-111860000	111600001-111750000	21.4391	111690001-111860000	0.55/0.39	7	111600001-111860000	111690001-111860000
Sweep497	113010001-113290000	NA	NA	113010001-113290000	0.629744	7	NA	113010001-113290000
Sweep498	115020001-115430000	NA	NA	115020001-115430000	0.566847	7	NA	115020001-115430000
Sweep499	116060001-116690000	116320001-116490000	43.7431	116060001-116690000	0.588574	7	NA	116060001-116690000
Sweep500	122930001-123210000	NA	NA	122930001-123210000	0.653808	7	122930001-123210000	NA
Sweep501	134070001-134170000	134070001-134170000	7.19361	NA	NA	7	NA	134070001-134170000
Sweep502	134230001-134840000	NA	NA	134230001-134840000	0.640848	7	134230001-134840000	NA
Sweep503	141720001-142040000	NA	NA	141720001-142040000	0.547129	7	NA	141720001-142040000
Sweep504	142330001-142520000	142340001-142460000	11.6087	142330001-142520000	0.662961	7	142330001-142520000	NA
Sweep505	143470001-143960000	NA	NA	143470001-143960000	0.41712	7	NA	143470001-143960000
Sweep506	147530001-147910000	NA	NA	147530001-147910000	0.614604	7	147530001-147910000	NA
Sweep507	149990001-150410000	NA	NA	149990001-150410000	0.52/0.85	7	150090001-150220000	149990001-150410000
Sweep508	150730001-151020000	NA	NA	150730001-151020000	0.542415	7	NA	150730001-151020000
Sweep509	151470001-151860000	151470001-151860000	10.6018	NA	NA	7	NA	151470001-151860000
Sweep510	153870001-154300000	NA	NA	153870001-154300000	0.516889	7	153870001-154300000	NA
Sweep511	155730001-155840000	155730001-155840000	10.7315	NA	NA	7	NA	155730001-155840000
Sweep512	158500001-158600000	158500001-158600000	7.45652	NA	NA	7	NA	158500001-158600000
Sweep513	158900001-159230000	158900001-159230000	21.7471	NA	NA	7	158900001-159230000	NA
Sweep514	159820001-159940000	159820001-159940000	10.0432	NA	NA	7	159820001-159940000	NA
Sweep515	167280001-167640000	NA	NA	167280001-167640000	0.477373	7	NA	167280001-167640000
Sweep516	169900001-170250000	NA	NA	169900001-170250000	0.397099	7	NA	169900001-170250000
Sweep517	4860001-5290000	NA	NA	4860001-5290000	0.410692	8	NA	4860001-5290000
Sweep518	6820001-6950000	6820001-6950000	13.0769	NA	NA	8	6820001-6950000	NA
Sweep519	7700001-8110000	NA	NA	7700001-8110000	0.540889	8	NA	7700001-8110000
Sweep520	19040001-19570000	NA	NA	19040001-19570000	0.570928	8	19040001-19570000	NA
Sweep521	21010001-21390000	NA	NA	21010001-21390000	0.670077	8	21010001-21390000	NA
Sweep522	27030001-27410000	NA	NA	27030001-27410000	0.580624	8	27030001-27410000	NA
Sweep523	27540001-27900000	NA	NA	27540001-27900000	0.855319	8	27540001-27900000	NA
Sweep524	28070001-28260000	NA	NA	28070001-28260000	0.536076	8	28070001-28260000	NA
Sweep525	29610001-30000000	NA	NA	29610001-30000000	0.73/0.39	8	29610001-30000000	29810001-30000000
Sweep526	32790001-32980000	NA	NA	32790001-32980000	0.513302	8	32790001-32980000	NA
Sweep527	36390001-36830000	NA	NA	36390001-36830000	0.613127	8	36390001-36830000	NA
Sweep528	37150001-37310000	37150001-37310000	10.7085	NA	NA	8	37150001-37310000	NA
Sweep529	42990001-43390000	NA	NA	42990001-43390000	0.553711	8	42990001-43390000	NA
Sweep530	45680001-46020000	NA	NA	45680001-46020000	0.687459	8	45680001-46020000	NA
Sweep531	48300001-48720000	NA	NA	48300001-48720000	0.665355	8	48300001-48720000	NA
Sweep532	56800001-57100000	NA	NA	56800001-57100000	0.421803	8	NA	56800001-57100000
Sweep533	58580001-59000000	NA	NA	58580001-59000000	0.561235	8	58580001-59000000	NA
Sweep534	59390001-59540000	59390001-59540000	17.1232	NA	NA	8	NA	59390001-59540000
Sweep535	60800001-61880000	NA	NA	60800001-61880000	0.57/0.44	8	60940001-61620000	60800001-61880000
Sweep536	65490001-65750000	NA	NA	65490001-65750000	0.618762	8	65490001-65750000	NA
Sweep537	67140001-67260000	67140001-67260000	14.4343	NA	NA	8	67140001-67260000	NA
Sweep538	71720001-71990000	NA	NA	71720001-71990000	0.487246	8	NA	71720001-71990000
Sweep539	72360001-72520000	72360001-72520000	12.165	NA	NA	8	72360001-72520000	NA
Sweep540	76590001-77370000	77180001-77290000	9.32/12.93	76590001-77370000	0.597044	8	76590001-77370000	77180001-77280000
Sweep541	77840001-78020000	77840001-78020000	42.8477	NA	NA	8	NA	77840001-78020000
Sweep542	78290001-78460000	78290001-78460000	36.2059	NA	NA	8	NA	78290001-78460000
Sweep543	82830001-83080000	NA	NA	82830001-83080000	0.399227	8	NA	82830001-83080000
Sweep544	83350001-83680000	NA	NA	83350001-83680000	0.533982	8	NA	83350001-83680000
Sweep545	83780001-84300000	NA	NA	83780001-84300000	0.526359	8	NA	83780001-84300000
Sweep546	86290001-86550000	NA	NA	86290001-86550000	0.374923	8	NA	86290001-86550000
Sweep547	88510001-88650000	88510001-88650000	11.07	NA	NA	8	NA	88510001-88650000
Sweep548	93010001-93410000	NA	NA	93010001-93410000	0.764393	8	93010001-93410000	NA
Sweep549	95290001-95580000	NA	NA	95290001-95580000	0.512203	8	95290001-95580000	NA
Sweep550	105740001-105900000	105760001-105890000	9.66165	105740001-105900000	0.534586	8	105740001-105900000	NA
Sweep551	108380001-108560000	108380001-108560000	9.0097	NA	NA	8	108380001-108560000	NA
Sweep552	110720001-110960000	NA	NA	110720001-110960000	0.475798	8	NA	110720001-110960000
Sweep553	112500001-112690000	NA	NA	112500001-112690000	0.396348	8	NA	112500001-112690000
Sweep554	112740001-112900000	112740001-112900000	14.0045	NA	NA	8	112740001-112900000	NA
Sweep555	119360001-119770000	NA	NA	119360001-119770000	0.743094	8	NA	119360001-119770000
Sweep556	120870001-121290000	NA	NA	120870001-121290000	0.589008	8	NA	120870001-121290000
Sweep557	126430001-126740000	NA	NA	126430001-126740000	0.782729	8	126430001-126740000	NA
Sweep558	129480001-129950000	NA	NA	129480001-129950000	0.719845	8	129480001-129950000	NA
Sweep559	134900001-135080000	134900001-135080000	7.69633	NA	NA	8	NA	134900001-135080000
Sweep560	137770001-137930000	NA	NA	137770001-137930000	0.409542	8	NA	137770001-137930000
Sweep561	145010001-145470000	NA	NA	145010001-145470000	0.519901	8	NA	145010001-145470000
Sweep562	145810001-146250000	NA	NA	145810001-146250000	0.396446	8	NA	145810001-146250000
Sweep563	153970001-154320000	NA	NA	153970001-154320000	0.598929	8	153970001-154320000	NA
Sweep564	155820001-156170000	NA	NA	155820001-156170000	0.366169	8	NA	155820001-156170000
Sweep565	156900001-157750000	NA	NA	156900001-157750000	0.700053	8	NA	156900001-157750000
Sweep566	161920001-162110000	NA	NA	161920001-162110000	0.746132	8	161920001-162110000	NA
Sweep567	162120001-162760000	NA	NA	162120001-162760000	0.56322	8	NA	162120001-162760000
Sweep568	162840001-163160000	NA	NA	162840001-163160000	0.644801	8	162840001-163160000	NA
Sweep569	167440001-167890000	NA	NA	167440001-167890000	0.472715	8	NA	167440001-167890000
Sweep570	170850001-171310000	NA	NA	170850001-171310000	0.422084	8	NA	170850001-171310000
Sweep571	2230001-2580000	NA	NA	2230001-2580000	0.460429	9	NA	2230001-2580000
Sweep572	7110001-7210000	7110001-7210000	13.9379	NA	NA	9	NA	7110001-7210000
Sweep573	8380001-8500000	8380001-8500000	26.2702	NA	NA	9	8380001-8500000	NA
Sweep574	12030001-12430000	12030001-12430000	19.7591	NA	NA	9	NA	12030001-12430000
Sweep575	18840001-18980000	18840001-18980000	8.92817	NA	NA	9	NA	18840001-18980000
Sweep576	19180001-19340000	NA	NA	19180001-19340000	0.388416	9	NA	19180001-19340000
Sweep577	21730001-21880000	NA	NA	21730001-21880000	0.717429	9	NA	21730001-21880000
Sweep578	22240001-22440000	22250001-22430000	12.4704	22240001-22440000	0.419653	9	NA	22240001-22440000
Sweep579	22570001-22890000	NA	NA	22570001-22890000	0.378887	9	NA	22570001-22890000
Sweep580	23100001-23370000	NA	NA	23100001-23370000	0.798725	9	23100001-23370000	NA
Sweep581	23990001-24140000	23990001-24140000	9.8512	NA	NA	9	NA	23990001-24140000
Sweep582	27940001-28130000	28000001-28110000	10.01	27940001-28130000	0.569877	9	NA	27940001-28130000
Sweep583	28320001-28720000	28320001-28720000	12.014	NA	NA	9	NA	28320001-28720000
Sweep584	30940001-31490000	NA	NA	30940001-31490000	0.611034	9	NA	30940001-31490000
Sweep585	32960001-33340000	NA	NA	32960001-33340000	0.396016	9	NA	32960001-33340000
Sweep586	34050001-34240000	NA	NA	34050001-34240000	0.365565	9	NA	34050001-34240000
Sweep587	34710001-35180000	NA	NA	34710001-35180000	0.635711	9	NA	34710001-35180000
Sweep588	40580001-40770000	40600001-40770000	13.7958	40580001-40770000	0.390948	9	NA	40580001-40770000
Sweep589	43750001-44390000	43750001-44390000	14.93/7.62	43750001-44390000	0.51/0.55	9	44130001-44390000	43750001-44390000
Sweep590	45080001-45380000	NA	NA	45080001-45380000	0.385996	9	NA	45080001-45380000
Sweep591	47300001-48170000	NA	NA	47300001-48170000	0.72/0.49	9	47300001-48170000	47300001-47760000
Sweep592	49180001-49780000	NA	NA	49180001-49780000	0.75/0.49	9	49180001-49780000	49180001-49450000
Sweep593	49930001-50120000	49930001-50120000	8.93252	NA	NA	9	NA	49930001-50120000
Sweep594	56260001-56940000	NA	NA	56260001-56940000	0.636197	9	NA	56260001-56940000
Sweep595	57340001-58020000	NA	NA	57340001-58020000	0.74457	9	NA	57340001-58020000
Sweep596	60960001-61090000	60960001-61090000	14.8/23.95	60960001-61090000	0.543338	9	60960001-61090000	60960001-61090000
Sweep597	76310001-76560000	NA	NA	76310001-76560000	0.617295	9	76310001-76560000	NA
Sweep598	77380001-77640000	NA	NA	77380001-77640000	0.492445	9	NA	77380001-77640000
Sweep599	78610001-78800000	78610001-78800000	6.90734	NA	NA	9	NA	78610001-78800000
Sweep600	80030001-80220000	NA	NA	80030001-80220000	0.579727	9	80030001-80220000	NA
Sweep601	81920001-82130000	NA	NA	81920001-82130000	0.557482	9	81920001-82130000	NA
Sweep602	82650001-83390000	NA	NA	82650001-83390000	0.617809	9	82650001-83390000	NA
Sweep603	84680001-85070000	NA	NA	84680001-85070000	0.596363	9	NA	84680001-85070000
Sweep604	86210001-86910000	NA	NA	86210001-86910000	0.396297	9	NA	86210001-86910000
Sweep605	88950001-89190000	NA	NA	88950001-89190000	0.447602	9	NA	88950001-89190000
Sweep606	91290001-91480000	NA	NA	91290001-91480000	0.405955	9	NA	91290001-91480000
Sweep607	92330001-92490000	92330001-92490000	9.427	NA	NA	9	92330001-92490000	NA
Sweep608	92950001-93090000	92950001-93090000	11.8294	NA	NA	9	92950001-93090000	NA
Sweep609	97100001-97290000	97110001-97230000	9.8564	97100001-97290000	0.52123	9	97100001-97290000	NA
Sweep610	98110001-98900000	NA	NA	98110001-98900000	0.639528	9	NA	98110001-98900000
Sweep611	103790001-104080000	NA	NA	103790001-104080000	0.363898	9	NA	103790001-104080000
Sweep612	106110001-106520000	NA	NA	106110001-106520000	0.715225	9	NA	106110001-106520000
Sweep613	106570001-107000000	NA	NA	106570001-107000000	0.688577	9	106570001-107000000	NA
Sweep614	109220001-110010000	109270001-109790000	55.97/14.77	109220001-110010000	0.7/0.64	9	109320001-110010000	109220001-109420000
Sweep615	110840001-111040000	NA	NA	110840001-111040000	0.532903	9	NA	110840001-111040000
Sweep616	111740001-112100000	NA	NA	111740001-112100000	0.620198	9	111740001-112100000	NA
Sweep617	118650001-119060000	NA	NA	118650001-119060000	0.559708	9	118650001-119060000	NA
Sweep618	119360001-119650000	NA	NA	119360001-119650000	0.607565	9	NA	119360001-119650000
Sweep619	122390001-122870000	NA	NA	122390001-122870000	0.419038	9	NA	122390001-122870000
Sweep620	123790001-124390000	123800001-124380000	17.3/10.41	123790001-124390000	0.55/0.47	9	123790001-124390000	123800001-124390000
Sweep621	125590001-125980000	NA	NA	125590001-125980000	0.806314	9	125590001-125980000	NA
Sweep622	126410001-126750000	NA	NA	126410001-126750000	0.459454	9	NA	126410001-126750000
Sweep623	131790001-131980000	NA	NA	131790001-131980000	0.505394	9	NA	131790001-131980000
Sweep624	132260001-132380000	NA	NA	132260001-132380000	0.455596	9	NA	132260001-132380000
Sweep625	134290001-134530000	NA	NA	134290001-134530000	0.822083	9	134290001-134530000	NA
Sweep626	137090001-137260000	137090001-137260000	12.9673	NA	NA	9	137090001-137260000	NA
Sweep627	137940001-138130000	NA	NA	137940001-138130000	0.40532	9	NA	137940001-138130000
Sweep628	138770001-138960000	NA	NA	138770001-138960000	0.632212	9	138770001-138960000	NA
Sweep629	139640001-139900000	NA	NA	139640001-139900000	0.470561	9	NA	139640001-139900000
Sweep630	142920001-143070000	142920001-143070000	14.3101	NA	NA	9	142920001-143070000	NA
Sweep631	145580001-145720000	145580001-145720000	17.8621	NA	NA	9	145580001-145720000	NA
Sweep632	145930001-146100000	145930001-146100000	9.63431	NA	NA	9	NA	145930001-146100000
Sweep633	149440001-149590000	149440001-149590000	10.4737	NA	NA	9	NA	149440001-149590000
Sweep634	1050001-1240000	NA	NA	1050001-1240000	0.568905	10	1050001-1240000	NA
Sweep635	18350001-18760000	18610001-18760000	9.99653	18350001-18690000	0.372627	10	NA	18350001-18760000
Sweep636	24330001-24720000	24540001-24650000	11.6915	24330001-24720000	0.480666	10	NA	24330001-24720000
Sweep637	26470001-27500000	NA	NA	26470001-27500000	0.64/0.39	10	27180001-27500000	26470001-27420000
Sweep638	28420001-28650000	NA	NA	28420001-28650000	0.498402	10	NA	28420001-28650000
Sweep639	30780001-31430000	30780001-31390000	11.18/13.61	30780001-31430000	0.607741	10	NA	30780001-31430000
Sweep640	33530001-33850000	33570001-33700000	16.422	33530001-33850000	0.534375	10	NA	33530001-33850000
Sweep641	34920001-35110000	NA	NA	34920001-35110000	0.403053	10	NA	34920001-35110000
Sweep642	36790001-37100000	NA	NA	36790001-37100000	0.511563	10	36790001-37100000	NA
Sweep643	39100001-39290000	39100001-39290000	11.1783	NA	NA	10	39100001-39290000	NA
Sweep644	39860001-40430000	39860001-40050000	14.4066	39870001-40430000	0.666188	10	39860001-40050000	39870001-40430000
Sweep645	49180001-49630000	NA	NA	49180001-49630000	0.581071	10	NA	49180001-49630000
Sweep646	50880001-51110000	NA	NA	50880001-51110000	0.419225	10	NA	50880001-51110000
Sweep647	53400001-53900000	53400001-53620000	42.8662	53510001-53900000	0.597852	10	NA	53400001-53900000
Sweep648	54250001-54750000	NA	NA	54250001-54750000	0.585179	10	NA	54250001-54750000
Sweep649	55480001-56320000	NA	NA	55480001-56320000	0.51/0.76	10	55480001-55900000	55480001-56320000
Sweep650	59350001-59980000	NA	NA	59350001-59980000	0.743569	10	59350001-59980000	NA
Sweep651	64520001-65010000	NA	NA	64520001-65010000	0.464642	10	NA	64520001-65010000
Sweep652	67140001-67390000	NA	NA	67140001-67390000	0.601629	10	67140001-67390000	NA
Sweep653	67680001-68350000	NA	NA	67680001-68350000	0.554625	10	67680001-68350000	NA
Sweep654	69160001-69570000	NA	NA	69160001-69570000	0.645226	10	69160001-69570000	NA
Sweep655	72740001-73220000	NA	NA	72740001-73220000	0.396466	10	NA	72740001-73220000
Sweep656	77210001-77550000	NA	NA	77210001-77550000	0.708029	10	77210001-77550000	NA
Sweep657	80020001-80160000	80020001-80160000	12.1556	NA	NA	10	80020001-80160000	NA
Sweep658	84410001-85300000	85110001-85240000	12.3623	84410001-85300000	0.7/0.37	10	84410001-85240000	84930001-85300000
Sweep659	98820001-99220000	NA	NA	98820001-99220000	0.479557	10	NA	98820001-99220000
Sweep660	100280001-100800000	NA	NA	100280001-100800000	0.73219	10	100280001-100800000	NA
Sweep661	101140001-101480000	NA	NA	101140001-101480000	0.64/0.49	10	101280001-101480000	101140001-101480000
Sweep662	101810001-102010000	NA	NA	101810001-102010000	0.570615	10	101810001-102010000	NA
Sweep663	102210001-102400000	NA	NA	102210001-102400000	0.707372	10	102210001-102400000	NA
Sweep664	103290001-103850000	NA	NA	103290001-103850000	0.587594	10	NA	103290001-103850000
Sweep665	104720001-105100000	NA	NA	104720001-105100000	0.830656	10	104720001-105100000	NA
Sweep666	105550001-105900000	NA	NA	105550001-105900000	0.576024	10	NA	105550001-105900000
Sweep667	107830001-108010000	NA	NA	107830001-108010000	0.382167	10	NA	107830001-108010000
Sweep668	111770001-112320000	NA	NA	111770001-112320000	0.665996	10	NA	111770001-112320000
Sweep669	112510001-112680000	112510001-112680000	10.9788	NA	NA	10	112510001-112680000	NA
Sweep670	113640001-114210000	113640001-113860000	15.9194	113780001-114210000	0.578488	10	113780001-114210000	113640001-113860000
Sweep671	114700001-115070000	NA	NA	114700001-115070000	0.426269	10	NA	114700001-115070000
Sweep672	123030001-123390000	NA	NA	123030001-123390000	0.633832	10	123030001-123390000	NA
Sweep673	124590001-124960000	NA	NA	124590001-124960000	0.755685	10	124590001-124960000	NA
Sweep674	129900001-130270000	NA	NA	129900001-130270000	0.385179	10	NA	129900001-130270000
Sweep675	132470001-132610000	132470001-132610000	8.5931	NA	NA	10	NA	132470001-132610000
Sweep676	134590001-134840000	134630001-134740000	8.38905	134590001-134840000	0.537779	10	134590001-134840000	134630001-134740000
Sweep677	139570001-139870000	NA	NA	139570001-139870000	0.536206	10	139570001-139870000	NA
Sweep678	142760001-143180000	142760001-143180000	14.2794	NA	NA	10	142760001-143180000	NA
Sweep679	147030001-147130000	147030001-147130000	8.60383	NA	NA	10	NA	147030001-147130000
Sweep680	148670001-148920000	NA	NA	148670001-148920000	0.520371	10	NA	148670001-148920000
a DTA, days to anthesis
b The physical position according to B73 reference genome sequence Version 3
NA, not available; The sweeps with both significant domestication and adaptation signals were seperated by "/".
