# Supplementary material for: Population genomics of Zea species identifies selection signatures during maize domestication and adaptation
Source: BMC Plant Biol. 2022 Feb 18;22:72. doi: 10.1186/s12870-022-03427-w (PMC8855575; doi:10.1186/s12870-022-03427-w)
Supplement: Supplementary file 4 — Additional file 4: Data S3. Summary of SNPs significantly associated with flowering-time traits detected by GWAS. [file 12870_2022_3427_MOESM4_ESM.xlsx]

## Sheet: Sheet1
Supplementary Data3 Summary of SNPs significantly associated with flowering-time traits detected by GWAS.
SNP	Chromosome	Position (AGP V3)	Allelea	Minor Allele frequency	P Valueb																		Candidate gene ID	Annotation	Co-localized adaptation-related selection sweeps
					APR_BLUP	SPR_BLUP	DTA_BLUP	DTS_BLUP	DTA_DHN	DTS_DHN	DTA_YN	DTS_YN	DTA_GX	DTS_GX	DTA_CQ	DTS_CQ	DTA_HB	DTS_HB	DTA_HN	DTS_HN	DTA_BJ	DTS_BJ
S1_6528423	1	6528423	C/T	0.36792	0.02796	0.01493	0.00218	0.00084312	0.00095882	0.00194	0.00013332	1.3401e-06	0.01379	0.00075263	0.02799	0.02439	0.07455	0.34596	0.00136	0.00428	0.03622	0.16851	GRMZM5G887276	Putative Myb family transcription factor
S1_19443768	1	19443768	G/T	0.10526	0.29471	0.49333	0.14944	0.17604	0.21549	0.03723	0.11458	0.24022	0.79557	0.83225	0.23323	0.15085	0.03559	4.3005e-06	0.099	0.19117	0.39413	0.41019	GRMZM2G420357	VQ motif-containing protein 9
S1_19445482	1	19445482	T/C	0.22591	0.93844	0.90056	0.88796	0.75984	0.53059	0.69985	0.78418	0.55607	0.30439	0.06665	0.70281	0.28239	0.0007293	4.4619e-06	0.46492	0.17361	0.56879	0.69423	GRMZM2G420357	VQ motif-containing protein 9
S1_29039179	1	29039179	C/T	0.05655	0.26936	0.29192	0.043	0.04899	0.01381	0.00168	4.2188e-06	7.8253e-05	0.06873	0.03032	0.14132	0.10782	0.23056	0.17474	0.02475	0.00861	0.17425	0.31386	GRMZM2G180044	Calcium uniporter protein 4 mitochondrial
S1_29544229	1	29544229	G/T	0.10609	0.06447	0.22922	0.16628	0.32716	0.14237	0.41776	3.695e-07	7.9033e-06	0.14358	0.11026	0.01948	0.20012	0.07774	0.04584	0.05309	0.08334	0.57896	0.54825	GRMZM2G126808	Homeobox-leucine zipper protein HAT3
S1_37137814	1	37137814	G/A	0.05792	0.10149	0.39585	0.3041	0.29248	1.1378e-06	6.4599e-05	0.09834	0.08058	0.06801	0.07341	0.43818	0.75128	0.99899	0.53144	0.32268	0.46459	0.69295	0.81908	GRMZM5G883632	Protein FAF-like chloroplastic
S1_58722292	1	58722292	T/C	0.05686	0.36449	0.34216	0.02325	0.0438	0.0256	0.23272	0.05994	0.30032	3.3589e-06	0.00038167	0.33934	0.25898	0.07821	0.5126	0.00617	0.00786	0.30949	0.38836	GRMZM2G177532	Metal tolerance protein C1
S1_62146730	1	62146730	G/T	0.05317	0.00077298	0.00032536	0.00082408	5.8384e-05	0.44384	0.06271	0.41976	0.21515	0.00184	0.00067423	0.15157	0.13906	0.05217	0.01289	0.05302	0.01287	0.00018221	6.0093e-06	GRMZM2G382569	Flavonol synthase/flavanone 3-hydroxylase	61360001-62200000
S1_72203811	1	72203811	C/T	0.40421	0.00035976	0.00036349	0.000182	0.00024725	0.01412	0.02546	0.00248	0.0013	0.01587	0.00495	0.0034	0.01567	0.02837	0.45548	1.1877e-05	2.5244e-06	0.00692	0.00749	GRMZM2G135834	Unknown
S1_72204970	1	72204970	C/T	0.40927	0.00015144	0.00024136	3.512e-05	0.00013919	0.00484	0.02367	0.00055088	0.00065324	0.005	0.00228	0.0013	0.00644	0.01457	0.41093	3.023e-06	1.4383e-06	0.00314	0.0079	GRMZM2G135834	Unknown
S1_72205147	1	72205147	A/G	0.42553	0.00015683	0.00016165	5.1913e-05	0.00014343	0.00591	0.02205	0.00050334	0.00052196	0.00764	0.00277	0.0014	0.00586	0.00608	0.2017	5.2594e-06	1.1034e-06	0.00494	0.00827	GRMZM2G135834	Unknown
S1_72223945	1	72223945	G/T	0.41586	0.00045122	0.00048719	0.00014301	0.00034795	0.00808	0.02518	0.00076975	0.00066847	0.0118	0.00495	0.00422	0.01883	0.01672	0.36916	7.4232e-06	1.9689e-06	0.00843	0.0138	GRMZM2G135834	Unknown
S1_72232730	1	72232730	G/A	0.39292	0.00095213	0.00121	0.0002138	0.00058627	0.01091	0.026	0.00429	0.00231	0.03098	0.00888	0.00473	0.01034	0.02596	0.52929	2.6718e-05	3.1259e-06	0.00386	0.0125	GRMZM2G135834	Unknown
S1_72240829	1	72240829	G/A	0.394	0.00152	0.00227	0.0006134	0.00133	0.021	0.0495	0.00514	0.00355	0.03041	0.01148	0.01158	0.0328	0.02458	0.51115	4.2017e-05	5.5942e-06	0.01779	0.02918	GRMZM2G135834	Unknown
S1_72240970	1	72240970	A/G	0.39326	0.00152	0.00227	0.0006134	0.00133	0.021	0.0495	0.00514	0.00355	0.03041	0.01148	0.01158	0.0328	0.02458	0.51115	4.2017e-05	5.5942e-06	0.01779	0.02918	GRMZM2G135834	Unknown
S1_72240982	1	72240982	G/T	0.39439	0.00144	0.00209	0.00052386	0.00108	0.01939	0.04495	0.00468	0.00315	0.03041	0.01002	0.00945	0.02655	0.02344	0.51096	4.0531e-05	4.9222e-06	0.01628	0.02446	GRMZM2G135834	Unknown
S1_154541490	1	154541490	T/C	0.35492	0.00123	0.00565	4.3931e-06	0.00018252	0.0001425	0.00055786	0.00352	0.02587	0.01384	0.01798	4.4309e-05	0.00095378	0.00615	0.00365	6.7725e-06	0.00244	0.00019032	0.01139	GRMZM2G092652	U-box domain-containing protein 13
S1_161051584	1	161051584	A/G	0.06298	0.0694	0.0211	0.03349	0.0065	0.20415	0.22911	0.06162	0.00181	0.69578	0.71086	0.04215	0.1393	0.0119	2.2162e-06	0.12505	0.14689	0.34408	0.1509	GRMZM2G348780	Unknown
S1_174872306	1	174872306	T/G	0.08802	0.09	0.16013	0.00107	0.00169	7.9755e-05	6.7678e-07	0.00567	0.00565	0.07509	0.01999	0.01111	0.00482	0.00314	0.02682	0.0102	0.00337	0.00516	0.05819	GRMZM2G008250	Nuclear transcription factor Y subunit A-10
S1_208576503	1	208576503	C/G	0.13636	0.11376	0.06495	0.3176	0.12707	0.99267	0.61127	0.60353	0.56461	0.822	0.51181	0.22353	0.31377	0.78701	0.55608	0.34292	0.09494	0.0034	3.7517e-06	GRMZM2G050583	F14D16.29
S1_223391720	1	223391720	A/G	0.09405	0.02319	0.01696	0.00105	0.00089584	3.3664e-05	5.3866e-06	0.00122	0.00488	0.08541	0.02469	0.00071462	0.01004	0.00678	0.00090454	0.00524	0.00302	0.00848	0.01912	GRMZM2G345725	Sphingoid long-chain bases kinase 1
S1_253775633	1	253775633	A/G	0.33835	0.0009546	0.00552	6.9209e-05	0.00063006	0.02565	0.05674	3.3709e-05	1.1406e-06	0.02591	0.0367	0.00020295	0.00045149	0.00136	0.00703	0.01093	0.07098	0.00124	0.02613	GRMZM2G021055	Protein DETOXIFICATION 35
S1_273760365	1	273760365	A/G	0.35782	0.01171	0.02916	0.00012164	0.0011	5.9303e-06	0.0001975	0.00012958	0.00035898	0.05698	0.07826	0.00097597	0.00987	0.02508	0.01049	0.00025268	0.00332	0.00525	0.03939	GRMZM2G147900	Pentatricopeptide repeat-containing protein
S1_273760383	1	273760383	A/C	0.36295	0.00929	0.01968	7.1357e-05	0.0004729	3.094e-06	8.4973e-05	0.00010554	0.00021252	0.03663	0.06403	0.0003734	0.0035	0.02823	0.01059	0.00020269	0.00127	0.00402	0.02598	GRMZM2G147900	Pentatricopeptide repeat-containing protein
S1_273764269	1	273764269	C/T	0.38353	0.02567	0.01487	0.00056979	0.00022877	0.00104	0.00191	2.3627e-05	5.5212e-06	0.01314	0.00456	3.3049e-05	8.3018e-05	0.03011	0.00192	0.00053999	0.00039763	0.15598	0.19548	GRMZM2G147849	Endo-1%2C4-beta-glucanase Cel1
S1_296246504	1	296246504	C/T	0.06331	0.07252	0.00411	0.03068	0.00070948	0.72511	0.21031	0.14452	0.02817	0.45571	0.93183	0.26396	0.29145	0.07335	0.00868	0.05871	0.00431	0.00706	9.5836e-07	GRMZM2G118062	Lysine--tRNA ligase chloroplastic/mitochondrial
S1_296246505	1	296246505	T/G	0.06331	0.07252	0.00411	0.03068	0.00070948	0.72511	0.21031	0.14452	0.02817	0.45571	0.93183	0.26396	0.29145	0.07335	0.00868	0.05871	0.00431	0.00706	9.5836e-07	GRMZM2G118062	Lysine--tRNA ligase chloroplastic/mitochondrial
S1_296246506	1	296246506	G/C	0.06145	0.06197	0.00298	0.02714	0.0004906	0.77958	0.20851	0.15126	0.02663	0.37857	0.97816	0.27052	0.28121	0.08704	0.00957	0.04913	0.00288	0.00402	2.3633e-07	GRMZM2G118062	Lysine--tRNA ligase chloroplastic/mitochondrial
S1_296246509	1	296246509	C/G	0.06134	0.06962	0.00369	0.03088	0.00061464	0.7905	0.2114	0.15984	0.02952	0.37857	0.93593	0.2832	0.2992	0.08704	0.00957	0.05515	0.00371	0.00475	3.5178e-07	GRMZM2G118062	Lysine--tRNA ligase chloroplastic/mitochondrial
S2_1637398	2	1637398	A/T	0.47978	0.03775	0.70615	0.00748	0.16174	0.01279	0.05555	0.00078845	0.02535	1.002e-06	0.00023614	0.61018	0.95662	0.03686	0.32377	0.00117	0.03823	0.09714	0.95461	GRMZM2G150059	Protein ASPARTIC PROTEASE IN GUARD CELL 2
S2_2112826	2	2112826	T/C	0.1306	0.0177	0.00017012	0.03863	0.00078197	0.69452	0.65349	0.1725	0.09711	0.10132	0.10095	0.01975	0.2333	0.24484	0.07161	0.22963	0.06916	0.03571	3.1472e-06	GRMZM2G040736	Cytokinin response regulator1
S2_4348687	2	4348687	A/T	0.21905	0.11613	0.0693	0.00195	0.00282	0.00016539	0.00052209	0.09615	0.03057	4.7513e-06	1.0418e-06	0.0059	0.02257	0.01601	0.00692	0.01841	0.01253	0.11617	0.17807	GRMZM2G067463	GRMZM2G067463
S2_5520409	2	5520409	C/T	0.06157	0.15048	0.10287	0.00186	0.0149	5.5032e-07	6.8917e-05	0.00587	0.03403	0.18168	0.80835	0.00012965	0.00492	0.01208	0.26733	0.00092135	0.01708	0.37312	0.44697	GRMZM2G174784	Floral homeotic protein APETALA 2
S2_6204024	2	6204024	C/A	0.11738	0.16254	0.31034	0.0094	0.04321	0.01819	0.00348	5.8805e-06	3.7496e-05	0.38862	0.04804	0.00112	0.04299	0.0077	0.02421	0.04502	0.01715	0.03359	0.24118	GRMZM2G072264	RNA-binding (RRM/RBD/RNP motifs) family protein
S2_19086690	2	19086690	C/G	0.12977	0.04435	0.17515	0.00574	0.00371	0.13727	0.04523	0.2064	0.12287	0.02891	0.0015	1.3656e-05	4.1486e-06	0.82435	0.81258	0.02343	0.00503	0.10036	0.8685	GRMZM2G168474	Cis-zeatin O-glucosyltransferase 1
S2_24853004	2	24853004	T/C	0.06479	0.46753	0.73965	0.13611	0.54989	0.02825	0.21247	2.7678e-08	2.9017e-08	0.23541	0.10667	0.26208	0.96488	0.03248	0.22158	0.13729	0.12241	0.10733	0.37194	GRMZM5G839763	SKP1-interacting partner 15
S2_24853162	2	24853162	T/C	0.06623	0.78412	0.25559	0.41672	0.82542	0.10428	0.49414	8.8501e-07	1.2943e-06	0.37355	0.12494	0.55083	0.71033	0.12752	0.41557	0.45486	0.45573	0.26504	0.82579	GRMZM5G839763	SKP1-interacting partner 15
S2_24962740	2	24962740	C/T	0.05738	0.9259	0.17712	0.54051	0.61572	0.15165	0.32359	3.1719e-06	1.2104e-05	0.18385	0.12733	0.81663	0.52352	0.17681	0.39188	0.62023	0.57253	0.472	0.7686	GRMZM2G447090	Putative pentatricopeptide repeat-containing protein
S2_38205221	2	38205221	G/C	0.06567	0.01747	0.42657	0.00038587	0.04056	0.12124	0.08778	0.69214	0.94968	0.17914	0.26607	0.30299	0.52415	0.06198	0.18314	0.04204	0.11369	5.4281e-07	0.01564	GRMZM2G025875	OSJNBa0044K18.5 protein
S2_83818985	2	83818985	C/A	0.0539	0.0034	0.01815	5.9219e-05	0.00025397	0.00186	0.00233	0.07172	0.03502	0.01385	0.00159	0.03565	0.03132	0.00279	0.01552	0.00198	0.00067844	5.6837e-06	0.01888	AC209624.2_FG001	Unknown
S2_143494067	2	143494067	A/G	0.44417	0.04628	0.00065862	0.00116	0.00035612	4.0237e-06	0.0016	0.01888	0.00509	0.03804	0.09173	0.0024	0.00231	0.29673	0.42276	0.00050142	0.04263	0.00202	0.00097594	GRMZM2G703185	Unknown
S2_143497700	2	143497700	C/T	0.43989	0.05437	0.00236	0.00017576	0.00013705	4.548e-06	0.00033933	0.00184	0.00131	0.05913	0.06094	0.00013215	0.00014992	0.2488	0.18656	0.0006711	0.00859	0.00066396	0.00401	GRMZM2G703185	Unknown
S2_167874296	2	167874296	G/A	0.05253	0.32589	0.7157	0.09512	0.25744	0.01529	0.04369	1.1435e-07	4.4267e-06	0.49507	0.0945	0.03364	0.10102	0.04823	0.24252	0.03231	0.05254	0.95569	0.91854	GRMZM2G352855	Lecithin-cholesterol acyltransferase-like 1
S2_167876271	2	167876271	A/T	0.09524	0.17328	0.95047	0.07866	0.5557	0.01073	0.06853	3.0527e-07	5.2027e-06	0.15155	0.0951	0.04292	0.24533	0.00847	0.24008	0.02728	0.04926	0.84652	0.13058	GRMZM2G352855	Lecithin-cholesterol acyltransferase-like 1
S2_167876490	2	167876490	G/A	0.09002	0.18431	0.96472	0.05145	0.38165	0.01133	0.03973	5.1145e-08	3.9953e-06	0.13762	0.06266	0.04362	0.17212	0.00426	0.10249	0.01309	0.03441	0.94023	0.30217	GRMZM2G352855	Lecithin-cholesterol acyltransferase-like 1
S2_167878339	2	167878339	A/G	0.09037	0.17285	0.92201	0.05205	0.3944	0.01527	0.05433	5.8618e-08	5.2886e-06	0.13867	0.06183	0.04141	0.16454	0.00368	0.09886	0.01141	0.02746	0.92785	0.30352	GRMZM2G352855	Lecithin-cholesterol acyltransferase-like 1
S2_173347044	2	173347044	A/C	0.17899	0.05027	0.00494	0.02112	0.00182	0.2251	0.19593	0.69647	0.37765	0.56892	0.19462	0.25508	0.08342	0.0405	0.06118	0.00032553	1.4171e-06	0.00633	0.06689	GRMZM2G000601	Ubiquitin-conjugating enzyme E2-17 kDa
S2_173347350	2	173347350	T/G	0.17899	0.02886	0.003	0.00936	0.00081748	0.12561	0.11813	0.49722	0.27854	0.3739	0.10686	0.15523	0.06195	0.02463	0.06592	0.00028267	4.9551e-07	0.0032	0.0494	GRMZM2G000601	Ubiquitin-conjugating enzyme E2-17 kDa
S2_194077571	2	194077571	A/G	0.1271	4.8335e-05	0.0001343	1.2868e-05	8.1167e-05	0.00147	0.00458	4.5941e-05	0.0014	2.5059e-06	1.0957e-05	0.0018	0.00835	0.00412	0.00624	0.00183	0.0022	0.00349	0.01693	GRMZM2G180847	Probable transcription factor PosF21	193970001-194130000
S2_194077681	2	194077681	T/C	0.12897	5.269e-05	0.00012804	1.5024e-05	7.2944e-05	0.00146	0.00355	5.5542e-05	0.00184	1.499e-06	5.5511e-06	0.00171	0.00673	0.00269	0.00304	0.00254	0.00252	0.00627	0.0244	GRMZM2G180847	Probable transcription factor PosF21	193970001-194130000
S2_194077777	2	194077777	C/A	0.12523	9.0034e-05	9.248e-05	4.7118e-05	7.7465e-05	0.00235	0.00379	5.8116e-05	0.00149	5.8103e-06	1.6836e-05	0.00134	0.00584	0.00178	0.0028	0.00955	0.00508	0.01593	0.01966	GRMZM2G180847	Probable transcription factor PosF21	193970001-194130000
S2_208993715	2	208993715	T/C	0.36296	0.01365	0.042	0.00327	0.01237	0.00573	0.00612	5.5116e-06	0.00041364	0.00013755	5.9809e-05	0.03214	0.0653	0.02953	0.03585	0.01674	0.00661	0.16238	0.74051	GRMZM2G454474	Triacylglycerol lipase
S3_8222521	3	8222521	C/G	0.36012	0.16385	0.02356	0.05617	0.00522	0.02053	0.02314	0.44559	0.49538	0.00402	3.7707e-06	0.27112	0.20457	0.0008968	0.01	0.23724	0.07969	0.41631	0.73392	GRMZM2G176489	Probable WRKY transcription factor 36
S3_8222523	3	8222523	G/C	0.35465	0.02734	0.00321	0.00967	0.00073928	0.00594	0.00578	0.14238	0.18929	0.0014	1.0444e-06	0.09614	0.05337	0.00013482	0.0031	0.08142	0.01566	0.79874	0.50942	GRMZM2G176489	Probable WRKY transcription factor 36
S3_47464282	3	47464282	T/A	0.05587	0.31085	0.08089	0.986	0.43863	0.13849	0.1424	4.3361e-06	0.00039431	0.8055	0.83708	0.53693	0.81808	0.78511	0.99882	0.72846	0.82299	0.43149	0.24496	GRMZM2G011101	Unknown
S3_53010780	3	53010780	C/A	0.18939	0.0118	0.01692	0.00013839	0.00115	0.00664	0.01948	5.838e-06	0.00038036	0.00455	0.00046243	0.00305	0.0063	0.00151	0.05206	0.00447	0.00061961	0.01102	0.07282	GRMZM2G111593	Galactose oxidase/kelch repeat superfamily protein
S3_119700399	3	119700399	A/G	0.43867	0.00086795	8.6174e-05	0.00168	0.00027384	0.3249	0.14318	0.08232	0.03617	0.12127	0.17791	0.12173	0.21841	0.0025	0.02718	0.00382	0.0178	0.00070837	4.5131e-06	AC190572.4_FG001	Unknown
S3_137684526	3	137684526	A/G	0.4433	0.0008652	0.01106	5.1312e-05	0.0002832	8.3937e-05	5.7056e-06	0.00119	0.0009713	0.01858	0.01768	0.01699	0.01258	0.00054802	0.07113	2.1945e-05	0.00415	0.0004821	0.0022	GRMZM2G422175	Unknown
S3_162856668	3	162856668	C/T	0.07736	0.03686	0.16109	0.00289	0.00678	0.00413	0.00020721	5.9668e-06	0.00019395	0.09866	0.07557	0.00852	0.05863	0.00197	0.0015	0.01669	0.00549	0.05538	0.09145	GRMZM2G432390	ABC transporter B family member 26 chloroplastic
S3_201756833	3	201756833	T/C	0.37844	0.08694	0.05639	0.025	0.01427	0.00324	0.02009	1.8099e-05	2.4881e-06	0.14567	0.06908	0.01415	0.03876	0.02634	0.02511	0.03024	0.04135	0.14633	0.06328	GRMZM2G159724	NADP-dependent malic enzyme6
S3_205470942	3	205470942	G/T	0.12114	0.01192	0.00243	0.00236	0.00029432	0.06791	0.08546	0.34223	0.10815	0.02854	0.06897	0.19189	0.05316	0.09376	0.09946	0.00145	0.0228	0.00108	3.3651e-06	GRMZM2G404078	Mitogen-activated protein kinase kinase kinase YODA
S3_205997063	3	205997063	G/A	0.05531	1.1901e-05	0.00229	1.8429e-06	0.00024825	0.0024	0.05208	0.00051932	0.00068784	0.00415	0.01359	0.01486	0.01497	0.00432	0.01262	2.9726e-05	0.00113	5.4433e-07	0.00165	GRMZM2G469747	D-cysteine desulfhydrase 2 mitochondrial
S3_216674601	3	216674601	C/G	0.18551	0.02596	0.09859	0.00494	0.00254	0.00089475	4.1597e-06	0.09658	0.04639	0.49646	0.29117	0.01239	0.00593	0.05479	0.0743	0.00758	0.00546	0.02604	0.04652	GRMZM2G105604	Siroheme uroporphyrinogen methyltransferase1
S3_228538746	3	228538746	C/T	0.38958	0.06529	0.03278	0.01765	0.00078079	0.17929	0.04717	1.0944e-05	5.0176e-06	0.18445	0.01381	0.2816	0.65774	0.00189	0.01482	0.18189	0.00218	0.16847	0.00387	GRMZM2G409312	3-ketoacyl-CoA synthase
S4_4001234	4	4001234	G/T	0.12853	8.5694e-06	1.7926e-05	7.4296e-06	3.2948e-05	0.09824	0.34331	0.3231	0.79463	1.6154e-05	2.2164e-06	0.00099499	0.00013956	0.01483	0.03037	1.0917e-05	0.00027177	0.00138	0.04811	GRMZM2G048635	Protein kinase superfamily protein
S4_4689389	4	4689389	G/A	0.05567	0.1426	0.66575	0.26433	0.52104	0.73241	0.11537	4.9954e-06	1.1729e-06	0.4643	0.40826	0.16498	0.88778	0.01794	0.003	0.66523	0.43088	0.44721	0.97764	GRMZM2G089830	Ribosomal protein L7Ae/L30e/S12e/Gadd45 family protein
S4_4996278	4	4996278	G/T	0.0913	0.22866	0.40664	0.77846	0.8284	0.05105	0.02465	0.03107	0.18776	0.32604	0.4261	0.40727	0.58593	0.11674	3.9807e-06	0.98987	0.73637	0.2819	0.33496	GRMZM2G058340	Unknown
S4_34504830	4	34504830	C/T	0.13258	0.11114	0.01676	0.00235	0.00042772	5.6585e-07	7.885e-06	0.00014621	1.5265e-05	0.00135	0.02173	0.00491	0.01436	0.03779	0.08791	0.00155	0.00118	0.15345	0.01052	GRMZM2G157306	MYB DNA-binding domain superfamily protein
S4_140930355	4	140930355	C/T	0.05333	0.00131	0.00588	0.00016318	0.00197	0.10898	0.26931	0.30764	0.88373	0.05062	0.21845	0.02305	0.13173	0.26977	0.66758	0.00178	0.00165	5.3588e-06	0.00041304	GRMZM2G049424	Flavonoid 3'-monooxygenase
S4_144202674	4	144202674	C/T	0.07692	0.07773	0.31957	0.0181	0.09079	0.007	0.04548	2.3295e-08	1.1778e-07	0.36169	0.03889	0.0137	0.12341	0.00246	0.00184	0.1306	0.10316	0.25879	0.83912	AC208122.2_FG003	Unknown
S4_180919965	4	180919965	C/T	0.10412	0.02432	0.10427	0.02458	0.09252	0.15713	0.57287	3.6588e-06	6.8233e-05	0.38375	0.09999	0.0059	0.13826	0.01458	0.01722	0.02725	0.02352	0.12025	0.39581	GRMZM2G151044	Trehalose-6-phosphate phosphatase4	180720001-181180000
S4_180920123	4	180920123	G/A	0.125	0.03341	0.08092	0.03407	0.08696	0.07783	0.54602	3.7744e-06	4.6406e-05	0.23632	0.09383	0.00536	0.09778	0.02026	0.02221	0.02642	0.03428	0.43795	0.5255	GRMZM2G151044	Trehalose-6-phosphate phosphatase4	180720001-181180000
S4_187443425	4	187443425	T/C	0.29907	0.00049466	0.00181	3.0901e-05	7.7251e-05	0.01735	0.04899	0.04008	0.01626	0.0282	0.04102	0.06454	0.1142	0.00249	0.01343	0.00094131	0.00434	2.7853e-06	2.2325e-06	GRMZM2G055467	Protein STRICTOSIDINE SYNTHASE-LIKE 2
S4_200137164	4	200137164	A/C	0.12766	0.68462	0.54062	0.32869	0.20929	0.00088756	2.703e-06	0.37708	0.28532	0.20674	0.10562	0.08338	0.07776	0.25993	0.99899	0.10644	0.03877	0.26141	0.31166	GRMZM2G098557	Squamosa promoter-binding protein-like (SBP domain) transcription factor family protein
S4_217185546	4	217185546	C/T	0.12185	0.4695	0.31024	0.00553	0.01843	3.9084e-06	0.00029163	0.00162	0.00239	0.00242	0.00971	0.00362	0.04986	0.24614	0.14474	0.01532	0.01369	0.08306	0.43967	GRMZM2G460406	L-ascorbate peroxidase 3 peroxisomal
S4_219360737	4	219360737	A/G	0.15612	0.01711	6.7854e-05	0.00095411	5.7823e-06	0.02261	0.00777	0.01809	0.00283	0.0002171	0.00013183	0.00187	0.00070532	0.00163	0.00065601	0.03259	0.00802	0.01992	5.5177e-05	GRMZM2G057402	Calcium-dependent lipid-binding family protein
S4_234728115	4	234728115	C/T	0.2	3.9901e-06	0.00445	2.0217e-05	0.00364	0.05737	0.08723	0.00344	0.05645	0.04295	0.01164	0.00144	0.00162	0.02074	0.55905	0.00019318	0.01046	0.00137	0.18875	GRMZM2G385338	Methyl-CpG-binding domain-containing protein 9
S4_234728874	4	234728874	C/T	0.20185	5.271e-06	0.00472	1.9802e-05	0.00421	0.04903	0.08361	0.00331	0.03772	0.04491	0.01547	0.00162	0.00163	0.01188	0.44232	0.00048048	0.02623	0.00077795	0.2165	GRMZM2G385338	Methyl-CpG-binding domain-containing protein 9
S4_234730522	4	234730522	T/C	0.20037	5.271e-06	0.00472	1.9802e-05	0.00421	0.04903	0.08361	0.00331	0.03772	0.04491	0.01547	0.00162	0.00163	0.01188	0.44232	0.00048048	0.02623	0.00077795	0.2165	GRMZM2G385338	Methyl-CpG-binding domain-containing protein 9
S4_234733293	4	234733293	A/G	0.19663	5.7719e-06	0.00313	1.7701e-05	0.00296	0.04993	0.09569	0.00355	0.03565	0.04033	0.01553	0.00146	0.00118	0.01085	0.39727	0.00035281	0.01847	0.00046353	0.15334	GRMZM2G385338	Methyl-CpG-binding domain-containing protein 9
S4_234739608	4	234739608	T/C	0.20037	1.3581e-06	0.00455	4.7764e-06	0.00319	0.02946	0.05614	0.00151	0.03256	0.01552	0.00545	0.00036517	0.00050367	0.00891	0.4382	0.00011504	0.00866	0.00068162	0.33404	GRMZM2G385338	Methyl-CpG-binding domain-containing protein 9
S4_234739936	4	234739936	C/T	0.19774	2.1068e-06	0.00372	6.8827e-06	0.00264	0.03484	0.06084	0.0017	0.02061	0.01535	0.00845	0.00098214	0.00136	0.00847	0.44994	0.00013376	0.01245	0.00069455	0.23372	GRMZM2G385338	Methyl-CpG-binding domain-containing protein 9
S4_234740270	4	234740270	G/A	0.19887	2.1272e-06	0.00543	6.4523e-06	0.00312	0.02748	0.04437	0.00126	0.01945	0.01747	0.00693	0.00057355	0.00087924	0.00709	0.37428	0.00012098	0.00974	0.00119	0.36765	GRMZM2G385338	Methyl-CpG-binding domain-containing protein 9
S4_234746553	4	234746553	A/T	0.19623	5.4663e-06	0.00959	1.6005e-05	0.00411	0.03766	0.03455	0.00186	0.02447	0.02827	0.00911	0.00128	0.00187	0.00907	0.41386	0.000238	0.01368	0.00202	0.33503	GRMZM2G084296	Methyl-CpG-binding domain-containing protein 9
S4_234746838	4	234746838	A/G	0.1966	5.3351e-06	0.00941	1.5714e-05	0.00403	0.03781	0.03459	0.00183	0.02395	0.02807	0.0092	0.00127	0.00188	0.00882	0.40606	0.00022798	0.01335	0.00205	0.33453	GRMZM2G084296	Methyl-CpG-binding domain-containing protein 9
S4_234747663	4	234747663	A/G	0.19697	2.3177e-06	0.00495	6.5939e-06	0.00249	0.02574	0.03812	0.00129	0.02056	0.01429	0.00457	0.00049716	0.0007775	0.00965	0.45267	7.7826e-05	0.00725	0.0017	0.33188	GRMZM2G084296	Methyl-CpG-binding domain-containing protein 9
S4_238255855	4	238255855	C/G	0.13943	1.4784e-06	0.00072581	5.0425e-05	0.00131	0.26551	0.74984	0.00753	0.05189	0.00851	0.00801	0.00083722	0.01425	0.04689	0.23916	0.00184	0.01648	7.401e-05	0.00417	GRMZM2G165931	L-arabinokinase
S5_1321519	5	1321519	G/C	0.08333	8.8718e-05	0.00104	1.6559e-05	3.5503e-05	0.05437	0.05794	2.4569e-05	0.0001142	0.00233	0.00119	0.02393	0.022	0.0028	0.01995	0.01008	0.00083822	1.8738e-06	1.531e-05	GRMZM2G069916	LUC7 related protein
S5_1321670	5	1321670	A/T	0.08349	8.8718e-05	0.00104	1.6559e-05	3.5503e-05	0.05437	0.05794	2.4569e-05	0.0001142	0.00233	0.00119	0.02393	0.022	0.0028	0.01995	0.01008	0.00083822	1.8738e-06	1.531e-05	GRMZM2G069916	LUC7 related protein
S5_1321823	5	1321823	T/C	0.11653	2.1983e-06	2.5519e-05	3.9257e-07	1.2356e-06	0.02226	0.02946	8.4543e-08	6.9956e-07	2.1148e-05	7.8273e-06	0.00508	0.01399	1.1736e-05	0.00042686	0.00038376	1.2247e-05	3.4249e-06	3.2873e-05	GRMZM2G069916	LUC7 related protein
S5_1321827	5	1321827	C/T	0.11229	1.6653e-05	0.00055646	8.3923e-07	8.3492e-06	0.0134	0.03131	1.5896e-06	2.297e-06	7.1152e-05	0.00024724	0.01677	0.01884	0.0005312	0.02567	0.00382	0.00025621	6.8313e-08	1.0023e-05	GRMZM2G069916	LUC7 related protein
S5_1321855	5	1321855	G/A	0.09091	4.815e-05	0.00122	8.4394e-06	2.8781e-05	0.05647	0.06251	1.1166e-05	5.1206e-05	0.0011	0.00058236	0.04001	0.04176	0.0055	0.04598	0.01195	0.00073553	1.1587e-07	7.5884e-06	GRMZM2G069916	LUC7 related protein
S5_1322070	5	1322070	A/C	0.08519	8.5213e-05	0.00106	3.1091e-05	7.5686e-05	0.09781	0.1103	3.5069e-05	0.0001788	0.00396	0.0025	0.03241	0.02816	0.0025	0.01838	0.01539	0.00152	5.3805e-06	5.6572e-05	GRMZM2G069916	LUC7 related protein
S5_1322546	5	1322546	C/T	0.08519	8.5213e-05	0.00106	3.1091e-05	7.5686e-05	0.09781	0.1103	3.5069e-05	0.0001788	0.00396	0.0025	0.03241	0.02816	0.0025	0.01838	0.01539	0.00152	5.3805e-06	5.6572e-05	GRMZM2G069916	LUC7 related protein
S5_2182232	5	2182232	T/C	0.13011	8.3631e-06	0.0105	2.0472e-05	0.00344	0.00568	0.02803	0.00102	0.08194	0.00015672	0.00013313	0.01984	0.04768	0.05385	0.58521	5.3352e-06	0.00079634	0.00010874	0.0358	GRMZM2G085320	Thioesterase superfamily protein
S5_5643643	5	5643643	G/T	0.21195	0.00816	0.00157	0.00036369	0.00148	0.01728	0.05241	4.0691e-06	0.00159	0.00545	0.00886	0.0008419	0.00585	0.06904	0.03049	0.00067998	0.01134	0.02996	0.09874	GRMZM2G091487	Protein PHLOEM PROTEIN 2-LIKE A10
S5_7156768	5	7156768	A/G	0.09907	0.00018283	5.1132e-06	0.00096978	9.5444e-05	0.20544	0.31182	0.0053	0.02067	0.00108	0.00172	0.00103	0.00177	0.15124	0.08593	4.9478e-05	1.9724e-05	0.10726	0.00735	GRMZM2G129817	Transcriptional adapter ADA2b
S5_7603332	5	7603332	G/A	0.23312	0.00413	0.00559	0.00112	0.00114	0.04795	0.08971	2.1152e-06	3.5105e-06	0.03342	0.03202	0.00156	0.1221	0.01529	0.02597	0.0078	0.00019538	0.02039	0.02831	GRMZM2G147046	Transmembrane emp24 domain-containing protein p24beta3
S5_14489400	5	14489400	G/A	0.06518	3.9477e-05	8.6192e-05	1.0405e-07	4.4753e-06	0.00504	0.02189	0.00013429	0.00222	0.00077586	0.00019933	0.00362	0.00062147	1.7612e-05	0.00037081	1.3529e-06	2.9399e-07	2.4713e-06	0.00574	GRMZM2G006474	ARF guanine-nucleotide exchange factor GNOM
S5_14489628	5	14489628	T/G	0.06331	0.00050096	0.00049446	3.9193e-06	9.8581e-05	0.01088	0.05542	0.00036619	0.00782	0.00579	0.0017	0.02152	0.00614	9.5614e-05	0.00037081	2.6779e-05	6.8147e-06	4.9901e-05	0.00574	GRMZM2G006474	ARF guanine-nucleotide exchange factor GNOM
S5_14523802	5	14523802	T/C	0.0632	0.00021694	0.00033015	1.0286e-06	2.5563e-05	0.0009253	0.01387	4.9932e-05	0.01245	0.04412	0.0022	0.00614	0.00148	4.3849e-05	0.00012362	4.975e-06	7.8393e-07	3.9117e-05	0.0029	GRMZM2G383735	Expressed protein
S5_31012027	5	31012027	A/C	0.48533	0.0004413	0.00010463	8.4772e-05	9.2551e-05	0.00104	0.02006	0.00135	0.0006067	0.03427	0.00038901	0.00255	0.00156	5.1438e-07	2.3794e-06	0.00144	0.00064802	0.01273	0.06607	GRMZM2G111537	Adenine nucleotide alpha hydrolases-like superfamily protein	30630001-30950000
S5_31012028	5	31012028	C/T	0.43943	0.01118	0.00692	0.00203	0.00201	0.01093	0.01912	0.00336	0.00043412	0.06605	0.00091035	0.02333	0.01049	3.3619e-06	4.2871e-06	0.01078	0.00185	0.07548	0.29033	GRMZM2G111537	Adenine nucleotide alpha hydrolases-like superfamily protein	30630001-30950000
S5_31012053	5	31012053	T/C	0.42816	0.00056803	0.00028952	0.00017438	0.00021379	0.0029	0.02749	0.01134	0.00129	0.00821	0.00018934	0.00206	0.00137	2.9355e-06	3.9049e-05	0.00721	0.00068838	0.00994	0.05064	GRMZM2G111537	Adenine nucleotide alpha hydrolases-like superfamily protein	30630001-30950000
S5_31012054	5	31012054	C/T	0.47025	0.00027557	0.00133	5.0701e-05	0.00027863	0.00193	0.00449	0.00225	0.00017666	0.19974	0.00676	0.00151	0.00081064	4.3593e-06	4.7524e-05	0.00039055	0.00077191	0.00607	0.09964	GRMZM2G111537	Adenine nucleotide alpha hydrolases-like superfamily protein	30630001-30950000
S5_31026002	5	31026002	G/C	0.179	1.0015e-06	7.666e-05	9.177e-05	0.00010328	0.18307	0.10522	0.26631	0.0365	0.12824	0.00316	0.05431	0.01714	0.00019763	0.00453	0.00101	0.00027938	3.5778e-05	0.00433	GRMZM2G458208	Chaperonin 1	30630001-30950000
S5_32941064	5	32941064	C/A	0.27969	0.14617	0.06635	0.00171	0.00463	1.89e-06	0.00025376	0.01181	0.00507	0.12245	0.11946	0.0072	0.03501	0.00495	0.07474	0.03597	0.05576	0.08456	0.1927	GRMZM2G465723	Hsp20/alpha crystallin family protein
S5_32941066	5	32941066	G/T	0.27916	0.15238	0.06845	0.00191	0.00507	2.3286e-06	0.00030342	0.01312	0.00549	0.12883	0.1283	0.0079	0.03697	0.00538	0.07445	0.04117	0.06403	0.08655	0.19586	GRMZM2G465723	Hsp20/alpha crystallin family protein
S5_35395889	5	35395889	A/G	0.05544	0.00096881	7.1006e-06	0.00033773	1.4296e-06	0.1227	0.09914	0.93676	0.51764	0.12129	0.01739	0.10564	0.05488	0.00276	0.00736	0.00392	0.00346	0.00134	3.1059e-06	GRMZM2G366638	Unknown
S5_36306175	5	36306175	A/G	0.05019	0.66254	0.84433	0.37674	0.59485	0.12732	0.08874	2.3688e-06	2.7566e-06	0.25914	0.20457	0.097	0.30729	0.39491	0.15668	0.88088	0.81586	0.50572	0.8486	GRMZM2G143599	Mps one binder kinase activator-like 1A
S5_36306403	5	36306403	T/C	0.05019	0.66254	0.84433	0.37674	0.59485	0.12732	0.08874	2.3688e-06	2.7566e-06	0.25914	0.20457	0.097	0.30729	0.39491	0.15668	0.88088	0.81586	0.50572	0.8486	GRMZM2G143599	Mps one binder kinase activator-like 1A
S5_36307196	5	36307196	G/T	0.05019	0.66254	0.84433	0.37674	0.59485	0.12732	0.08874	2.3688e-06	2.7566e-06	0.25914	0.20457	0.097	0.30729	0.39491	0.15668	0.88088	0.81586	0.50572	0.8486	GRMZM2G143599	Mps one binder kinase activator-like 1A
S5_36307482	5	36307482	G/A	0.05019	0.66254	0.84433	0.37674	0.59485	0.12732	0.08874	2.3688e-06	2.7566e-06	0.25914	0.20457	0.097	0.30729	0.39491	0.15668	0.88088	0.81586	0.50572	0.8486	GRMZM2G143599	Mps one binder kinase activator-like 1A
S5_36307787	5	36307787	G/T	0.05019	0.66254	0.84433	0.37674	0.59485	0.12732	0.08874	2.3688e-06	2.7566e-06	0.25914	0.20457	0.097	0.30729	0.39491	0.15668	0.88088	0.81586	0.50572	0.8486	GRMZM2G143599	Mps one binder kinase activator-like 1A
S5_36308259	5	36308259	A/G	0.05019	0.66254	0.84433	0.37674	0.59485	0.12732	0.08874	2.3688e-06	2.7566e-06	0.25914	0.20457	0.097	0.30729	0.39491	0.15668	0.88088	0.81586	0.50572	0.8486	GRMZM2G143599	Mps one binder kinase activator-like 1A
S5_36308380	5	36308380	A/G	0.05019	0.66254	0.84433	0.37674	0.59485	0.12732	0.08874	2.3688e-06	2.7566e-06	0.25914	0.20457	0.097	0.30729	0.39491	0.15668	0.88088	0.81586	0.50572	0.8486	GRMZM2G143599	Mps one binder kinase activator-like 1A
S5_36308413	5	36308413	A/T	0.05019	0.66254	0.84433	0.37674	0.59485	0.12732	0.08874	2.3688e-06	2.7566e-06	0.25914	0.20457	0.097	0.30729	0.39491	0.15668	0.88088	0.81586	0.50572	0.8486	GRMZM2G143599	Mps one binder kinase activator-like 1A
S5_36309210	5	36309210	T/G	0.05019	0.66254	0.84433	0.37674	0.59485	0.12732	0.08874	2.3688e-06	2.7566e-06	0.25914	0.20457	0.097	0.30729	0.39491	0.15668	0.88088	0.81586	0.50572	0.8486	GRMZM2G143599	Mps one binder kinase activator-like 1A
S5_36310322	5	36310322	T/C	0.05019	0.66254	0.84433	0.37674	0.59485	0.12732	0.08874	2.3688e-06	2.7566e-06	0.25914	0.20457	0.097	0.30729	0.39491	0.15668	0.88088	0.81586	0.50572	0.8486	GRMZM2G143599	Mps one binder kinase activator-like 1A
S5_36327164	5	36327164	G/A	0.05019	0.66254	0.84433	0.37674	0.59485	0.12732	0.08874	2.3688e-06	2.7566e-06	0.25914	0.20457	0.097	0.30729	0.39491	0.15668	0.88088	0.81586	0.50572	0.8486	GRMZM2G325208	Unknown
S5_36327820	5	36327820	A/G	0.05019	0.66254	0.84433	0.37674	0.59485	0.12732	0.08874	2.3688e-06	2.7566e-06	0.25914	0.20457	0.097	0.30729	0.39491	0.15668	0.88088	0.81586	0.50572	0.8486	GRMZM2G325208	Unknown
S5_36327989	5	36327989	A/G	0.05019	0.66254	0.84433	0.37674	0.59485	0.12732	0.08874	2.3688e-06	2.7566e-06	0.25914	0.20457	0.097	0.30729	0.39491	0.15668	0.88088	0.81586	0.50572	0.8486	GRMZM2G325208	Unknown
S5_36328318	5	36328318	G/A	0.05019	0.66254	0.84433	0.37674	0.59485	0.12732	0.08874	2.3688e-06	2.7566e-06	0.25914	0.20457	0.097	0.30729	0.39491	0.15668	0.88088	0.81586	0.50572	0.8486	GRMZM2G325208	Unknown
S5_36328350	5	36328350	A/G	0.05019	0.66254	0.84433	0.37674	0.59485	0.12732	0.08874	2.3688e-06	2.7566e-06	0.25914	0.20457	0.097	0.30729	0.39491	0.15668	0.88088	0.81586	0.50572	0.8486	GRMZM2G325208	Unknown
S5_36328481	5	36328481	T/C	0.05019	0.66254	0.84433	0.37674	0.59485	0.12732	0.08874	2.3688e-06	2.7566e-06	0.25914	0.20457	0.097	0.30729	0.39491	0.15668	0.88088	0.81586	0.50572	0.8486	GRMZM2G325208	Unknown
S5_36328758	5	36328758	A/G	0.05019	0.66254	0.84433	0.37674	0.59485	0.12732	0.08874	2.3688e-06	2.7566e-06	0.25914	0.20457	0.097	0.30729	0.39491	0.15668	0.88088	0.81586	0.50572	0.8486	GRMZM2G325208	Unknown
S5_36368761	5	36368761	G/T	0.05019	0.66254	0.84433	0.37674	0.59485	0.12732	0.08874	2.3688e-06	2.7566e-06	0.25914	0.20457	0.097	0.30729	0.39491	0.15668	0.88088	0.81586	0.50572	0.8486	AC211332.4_FG005	Unknown
S5_36370485	5	36370485	A/C	0.05019	0.66254	0.84433	0.37674	0.59485	0.12732	0.08874	2.3688e-06	2.7566e-06	0.25914	0.20457	0.097	0.30729	0.39491	0.15668	0.88088	0.81586	0.50572	0.8486	AC211332.4_FG005	Unknown
S5_36373187	5	36373187	T/C	0.05019	0.66254	0.84433	0.37674	0.59485	0.12732	0.08874	2.3688e-06	2.7566e-06	0.25914	0.20457	0.097	0.30729	0.39491	0.15668	0.88088	0.81586	0.50572	0.8486	AC211332.4_FG005	Unknown
S5_36373906	5	36373906	T/C	0.05019	0.66254	0.84433	0.37674	0.59485	0.12732	0.08874	2.3688e-06	2.7566e-06	0.25914	0.20457	0.097	0.30729	0.39491	0.15668	0.88088	0.81586	0.50572	0.8486	AC211332.4_FG005	Unknown
S5_36373951	5	36373951	C/A	0.05019	0.66254	0.84433	0.37674	0.59485	0.12732	0.08874	2.3688e-06	2.7566e-06	0.25914	0.20457	0.097	0.30729	0.39491	0.15668	0.88088	0.81586	0.50572	0.8486	AC211332.4_FG005	Unknown
S5_36375929	5	36375929	C/G	0.05204	0.64285	0.9296	0.34867	0.45892	0.10107	0.07769	3.8885e-06	1.9693e-06	0.23998	0.17233	0.10432	0.21757	0.31142	0.11305	0.86006	0.67769	0.40016	0.68898	AC211332.4_FG005	Unknown
S5_66058743	5	66058743	A/G	0.06371	3.2201e-05	8.4697e-05	1.5019e-05	2.5711e-05	0.00863	0.04184	0.00142	0.00214	3.7492e-06	0.0002222	0.00093542	0.00024647	0.1527	0.3785	2.9648e-05	1.6727e-05	0.00182	0.07008	GRMZM2G034143	Protein disulfide isomerase4
S5_81991055	5	81991055	G/A	0.08889	0.02757	0.07933	0.00094338	0.00398	1.262e-06	1.8699e-06	0.00648	0.02132	0.00803	0.00072349	0.01353	0.002	0.00158	0.22767	0.21167	0.17589	0.04298	0.35599	GRMZM5G812923	Protein SCO1 homolog 1 mitochondrial	81810001-82220000
S5_81991067	5	81991067	T/C	0.08889	0.02757	0.07933	0.00094338	0.00398	1.262e-06	1.8699e-06	0.00648	0.02132	0.00803	0.00072349	0.01353	0.002	0.00158	0.22767	0.21167	0.17589	0.04298	0.35599	GRMZM5G812923	Protein SCO1 homolog 1 mitochondrial	81810001-82220000
S5_81991079	5	81991079	C/A	0.08889	0.02757	0.07933	0.00094338	0.00398	1.262e-06	1.8699e-06	0.00648	0.02132	0.00803	0.00072349	0.01353	0.002	0.00158	0.22767	0.21167	0.17589	0.04298	0.35599	GRMZM5G812923	Protein SCO1 homolog 1 mitochondrial	81810001-82220000
S5_81991111	5	81991111	G/C	0.08704	0.05061	0.10186	0.00262	0.00746	3.0597e-06	5.1732e-06	0.01743	0.04261	0.01295	0.00133	0.03162	0.00403	0.00337	0.29555	0.32037	0.25604	0.06279	0.3887	GRMZM5G812923	Protein SCO1 homolog 1 mitochondrial	81810001-82220000
S5_81991252	5	81991252	G/A	0.08704	0.05141	0.14181	0.00197	0.00771	3.4901e-06	3.1096e-06	0.01377	0.03468	0.01333	0.00209	0.02505	0.00306	0.00358	0.24975	0.0912	0.14772	0.06685	0.35599	GRMZM5G812923	Protein SCO1 homolog 1 mitochondrial	81810001-82220000
S5_138202588	5	138202588	G/A	0.24225	0.04417	0.03957	0.00146	0.00426	7.7909e-05	0.00329	2.3188e-06	0.00021068	0.01177	0.01874	0.01112	0.0092	0.12086	0.37061	0.01156	0.00186	0.03237	0.16207	GRMZM2G109315	Vacuolar protein sorting-associated protein 29
S5_138202653	5	138202653	C/T	0.24319	0.04462	0.03896	0.00147	0.00408	7.2886e-05	0.00287	2.2836e-06	0.00017131	0.01093	0.01673	0.0112	0.00931	0.11888	0.36999	0.01287	0.00184	0.03419	0.16302	GRMZM2G109315	Vacuolar protein sorting-associated protein 29
S5_138202669	5	138202669	G/A	0.24565	0.02982	0.03518	0.00085743	0.00327	6.2027e-05	0.00275	1.1056e-06	0.00011926	0.00768	0.01172	0.00682	0.00624	0.10546	0.31695	0.00763	0.00138	0.02357	0.16781	GRMZM2G109315	Vacuolar protein sorting-associated protein 29
S5_138203586	5	138203586	G/C	0.24517	0.04314	0.03646	0.00158	0.00362	0.00013327	0.0035	4.5655e-06	0.00027078	0.01127	0.01726	0.01022	0.00952	0.12295	0.29555	0.01271	0.00189	0.02697	0.11472	GRMZM2G109315	Vacuolar protein sorting-associated protein 29
S5_138205006	5	138205006	A/C	0.24125	0.03601	0.02987	0.00121	0.00328	9.3076e-05	0.00347	1.8105e-06	0.00015616	0.01042	0.01551	0.00936	0.00718	0.12165	0.35361	0.0122	0.00153	0.0276	0.14435	GRMZM2G109315	Vacuolar protein sorting-associated protein 29
S5_138217943	5	138217943	G/A	0.24517	0.03168	0.03713	0.00091316	0.00339	6.1938e-05	0.00263	1.201e-06	0.00013282	0.00745	0.01215	0.00747	0.00652	0.11173	0.31895	0.00788	0.00141	0.02364	0.16752	GRMZM2G109315	Vacuolar protein sorting-associated protein 29
S5_138218247	5	138218247	G/A	0.24131	0.03907	0.03407	0.00114	0.00332	6.9186e-05	0.00296	1.2949e-06	0.00010836	0.00907	0.01336	0.00905	0.00844	0.10801	0.34668	0.01057	0.00144	0.0297	0.14946	GRMZM2G109315	Vacuolar protein sorting-associated protein 29
S5_138218976	5	138218976	G/A	0.24414	0.05053	0.06355	0.00194	0.00689	9.842e-05	0.00276	4.4667e-06	0.00038069	0.01775	0.02563	0.00746	0.00477	0.10066	0.3933	0.01699	0.00373	0.04861	0.25387	GRMZM2G109315	Vacuolar protein sorting-associated protein 29
S5_138241179	5	138241179	T/C	0.35142	0.02052	0.02063	0.00023656	0.00122	7.7221e-07	5.5791e-05	2.6784e-07	4.604e-06	0.01562	0.01369	0.00192	0.0047	0.02793	0.06734	0.00585	0.00278	0.02586	0.14049	GRMZM2G109315	Vacuolar protein sorting-associated protein 29
S5_138284593	5	138284593	C/A	0.30185	0.01952	0.03074	0.00079564	0.0048	4.7431e-05	0.00135	2.0301e-06	0.00012971	0.01992	0.01376	0.00129	0.00238	0.0578	0.26788	0.00741	0.00368	0.02877	0.19597	GRMZM2G109315	Vacuolar protein sorting-associated protein 29
S5_138291945	5	138291945	G/A	0.27308	0.06499	0.07755	0.00154	0.00695	1.3829e-05	0.00093219	7.5408e-07	5.0714e-05	0.01612	0.03343	0.00225	0.00657	0.09537	0.1968	0.00744	0.00596	0.05509	0.21298	GRMZM2G109315	Vacuolar protein sorting-associated protein 29
S5_138294979	5	138294979	G/A	0.27539	0.04248	0.04505	0.00084475	0.0032	1.0805e-05	0.00069108	5.0644e-07	2.8167e-05	0.02241	0.0202	0.00186	0.00557	0.07441	0.19732	0.00362	0.00223	0.03401	0.13194	GRMZM2G109315	Vacuolar protein sorting-associated protein 29
S5_138299569	5	138299569	A/G	0.29796	0.0345	0.04662	0.00244	0.00927	7.0231e-05	0.00184	1.8316e-06	0.00012864	0.02644	0.01915	0.00183	0.00673	0.0525	0.22169	0.0267	0.00974	0.0482	0.29001	GRMZM2G109315	Vacuolar protein sorting-associated protein 29
S5_194468685	5	194468685	G/T	0.08471	0.11681	0.42423	0.10017	0.18494	0.04517	0.10855	2.9414e-05	4.985e-06	0.76408	0.52116	0.00947	0.07546	0.05962	0.59417	0.68649	0.2946	0.15556	0.24305	GRMZM5G878530	WNK6
S5_203682365	5	203682365	C/A	0.09311	0.97998	0.8186	0.77148	0.72811	0.81102	0.55825	3.5641e-06	2.8726e-05	0.74417	0.79385	0.57346	0.59119	0.41546	0.84128	0.80404	0.96191	0.36275	0.51601	GRMZM2G382341	Fimbrin-1
S6_3181721	6	3181721	C/A	0.06314	0.6375	0.72602	0.3585	0.95472	0.15445	0.69802	9.6663e-07	0.00056327	0.25603	0.32452	0.0477	0.23438	0.68105	0.75501	0.32991	0.59793	0.78807	0.43068	GRMZM2G173962	Unknown
S6_25290420	6	25290420	G/C	0.13295	9.6173e-05	0.00045719	0.00027696	0.00028659	0.00765	0.01091	0.00013477	0.0013	0.05231	0.01432	0.00481	0.00147	0.01644	0.05522	6.5895e-05	3.605e-06	0.00311	0.00106	GRMZM2G168441	Unknown
S6_61013809	6	61013809	C/T	0.41026	0.00468	0.01645	7.129e-05	0.00035885	0.00075344	0.00448	0.00030206	0.00109	0.00455	0.00464	0.00084702	0.00102	0.00257	0.08113	5.3316e-06	0.00025695	0.00254	0.0159	GRMZM2G700951	Unknown
S6_102793962	6	102793962	A/G	0.06295	0.09671	0.03568	0.01782	0.01565	0.01829	0.03689	8.032e-07	3.7493e-06	0.01999	0.03782	0.00257	0.0321	0.00975	0.00176	0.00988	0.007	0.40949	0.25835	GRMZM2G091652	DEAD-box ATP-dependent RNA helicase 52
S6_147732326	6	147732326	G/A	0.07066	0.54247	0.20781	0.12861	0.09854	0.04131	0.3356	1.0657e-06	7.5037e-06	0.04814	0.00656	0.00622	0.00177	0.13341	0.43941	0.13018	0.01973	0.89516	0.46807	GRMZM2G147867	NAC domain-containing protein 35	147820001-148180000
S6_155721645	6	155721645	G/C	0.08952	0.00035391	0.00351	9.8298e-05	0.00019476	0.12846	0.04287	0.29774	0.29596	0.04781	0.01053	0.07311	0.03088	0.00059293	0.49036	5.8234e-06	2.145e-06	0.00121	0.00176	GRMZM2G117854	Myb family transcription factor PHL7
S6_165831948	6	165831948	T/C	0.10487	0.3012	0.20525	0.00203	0.01325	2.3166e-06	0.00057437	0.00062088	0.00115	0.02615	0.07725	0.00023178	0.00066641	0.18403	0.05039	0.00758	0.02205	0.03905	0.41979	GRMZM2G154687	Phospholipase A1-IIgamma
S7_8525371	7	8525371	A/C	0.10946	3.4898e-06	5.1134e-06	4.3244e-06	1.9847e-06	0.10049	0.04295	0.00129	0.00132	0.19719	0.01967	8.1795e-05	8.2453e-06	3.0099e-05	0.00018484	0.00010622	7.4764e-05	5.4527e-05	2.1895e-05	GRMZM2G024354	Ribosomal protein L15
S7_8525383	7	8525383	G/C	0.1039	7.386e-07	5.7873e-06	2.138e-06	3.3545e-06	0.13115	0.04893	0.00186	0.00197	0.07498	0.01268	6.9823e-05	1.3034e-05	2.35e-05	0.00030454	6.1296e-05	8.8605e-05	2.5764e-05	3.344e-05	GRMZM2G024354	Ribosomal protein L15
S7_8525389	7	8525389	T/C	0.1039	7.386e-07	5.7873e-06	2.138e-06	3.3545e-06	0.13115	0.04893	0.00186	0.00197	0.07498	0.01268	6.9823e-05	1.3034e-05	2.35e-05	0.00030454	6.1296e-05	8.8605e-05	2.5764e-05	3.344e-05	GRMZM2G024354	Ribosomal protein L15
S7_8525436	7	8525436	C/G	0.1039	7.386e-07	5.7873e-06	2.138e-06	3.3545e-06	0.13115	0.04893	0.00186	0.00197	0.07498	0.01268	6.9823e-05	1.3034e-05	2.35e-05	0.00030454	6.1296e-05	8.8605e-05	2.5764e-05	3.344e-05	GRMZM2G024354	Ribosomal protein L15
S7_46009763	7	46009763	G/A	0.26884	0.05904	0.4068	0.0085	0.02382	0.00698	4.7922e-06	0.08417	0.16043	0.14857	0.1061	0.09752	0.13135	0.02091	0.04769	0.2165	0.21356	0.00351	0.02105	GRMZM2G105657	Unknown
S7_74150584	7	74150584	A/G	0.14717	0.01916	0.01635	7.5701e-05	0.00020142	3.6688e-06	2.6971e-05	0.00245	0.01705	0.00282	0.00562	0.00435	0.00982	0.00117	0.00167	0.00155	0.00192	0.00022083	0.00093201	GRMZM2G147867	NAC domain-containing protein 35
S7_74236952	7	74236952	C/A	0.11961	0.00784	0.00947	1.7616e-05	4.8071e-05	3.8617e-06	9.7634e-06	0.00070299	0.00333	0.00188	0.00407	0.00673	0.00946	0.00145	0.00421	0.00075203	0.00278	1.7459e-05	7.5891e-05	GRMZM2G422303	Unknown
S7_74911674	7	74911674	T/C	0.41006	0.00036432	0.00226	0.00036092	0.00057372	0.03097	0.02223	0.10547	0.14373	0.00756	0.01248	0.01116	0.00719	0.29325	0.89969	0.00102	6.3348e-05	4.6048e-06	0.00023765	GRMZM2G152638	O-Glycosyl hydrolases family 17 protein
S7_75158887	7	75158887	A/G	0.39355	0.00013552	0.00053761	0.00023187	0.00035483	0.02136	0.03959	0.05545	0.07137	0.01645	0.02268	0.03193	0.03275	0.14969	0.78502	0.00088579	2.8456e-05	2.8385e-06	0.00011161	GRMZM2G032807	Heavy metal-associated domain containing protein
S7_102434220	7	102434220	C/T	0.07345	0.00149	0.00044434	3.5494e-05	8.0529e-05	0.00032143	0.00268	0.00172	0.02009	0.03294	0.07172	0.02847	0.00276	0.0021	0.01388	0.00047835	0.00179	5.94e-06	4.4651e-05	GRMZM2G030528	Conserved telomere maintenance component 1
S7_102439978	7	102439978	G/A	0.07491	0.00518	0.00126	4.4546e-05	5.4247e-05	6.9231e-05	0.00048336	0.00128	0.01394	0.03781	0.03915	0.03767	0.00489	0.00446	0.01689	0.00022001	0.00057887	5.5276e-06	1.934e-05	AC225555.3_FG005	Conserved telomere maintenance component 1
S7_131612693	7	131612693	A/G	0.09843	0.00212	0.00455	0.00367	0.00204	0.65673	0.28098	0.04782	0.20791	0.11336	0.04383	0.03348	0.02484	0.14358	0.53596	0.01267	0.02651	6.648e-05	2.4413e-06	GRMZM5G808447	ATP-dependent DNA helicase
S7_161990484	7	161990484	A/T	0.185	0.37518	0.05824	0.00571	0.00191	5.5945e-06	3.7451e-05	0.00083425	0.00028569	0.00057209	1.0651e-05	0.01852	0.01665	0.02221	0.05066	0.00159	0.00087199	0.52566	0.5117	GRMZM2G180490	BTB/POZ domain-containing protein
S7_168825870	7	168825870	T/G	0.0809	0.85151	0.93467	0.08159	0.07721	0.00025496	3.038e-06	0.21843	0.12117	0.0941	0.07196	0.13582	0.41779	0.40343	0.2085	0.08147	0.03847	0.18522	0.18837	GRMZM2G129761	1-Cys peroxiredoxin PER1
S7_173848911	7	173848911	G/C	0.2434	2.3539e-05	0.00013637	0.00025182	0.00013176	0.15761	0.13412	0.0261	0.02716	0.01525	0.05551	0.00643	0.01241	0.00050376	0.00552	1.2627e-06	1.4156e-05	0.02544	0.00697	GRMZM6G787651	Dof-type zinc finger DNA-binding family protein
S7_175350774	7	175350774	T/G	0.10208	3.224e-06	1.638e-05	0.00018007	0.00022333	0.20277	0.38866	0.00283	0.03779	0.01025	0.03042	0.01536	0.01852	3.0656e-05	0.00793	0.00295	0.01523	0.00947	0.00045052	GRMZM2G102167	Universal stress family protein
S7_175681893	7	175681893	T/A	0.35645	2.4257e-07	9.5399e-06	8.0863e-05	6.8303e-05	0.35651	0.25944	0.00506	0.00171	0.00748	0.0031	0.00124	0.00824	0.00263	0.0319	0.00468	0.00312	0.00141	0.00122	GRMZM2G032878	Acyl carrier protein 2 chloroplastic
S7_175681935	7	175681935	T/A	0.30769	5.0737e-06	0.00044727	0.00012064	0.00035489	0.05847	0.05254	0.00123	0.00229	0.00177	0.00208	0.00154	0.00657	0.00263	0.15378	0.00482	0.00455	0.00403	0.00875	GRMZM2G032878	Acyl carrier protein 2 chloroplastic
S7_175681960	7	175681960	A/T	0.34023	6.4667e-08	1.2714e-05	2.0513e-06	1.0374e-05	0.05239	0.03295	0.00037342	0.00045462	0.00043209	0.00047229	0.0002263	0.0025	0.00043166	0.01845	0.00028503	0.00076169	0.00025817	0.00116	GRMZM2G032878	Acyl carrier protein 2 chloroplastic
S7_175682143	7	175682143	C/G	0.3371	3.573e-07	5.4439e-05	1.0476e-05	5.5894e-05	0.09181	0.07081	0.00107	0.00133	0.00232	0.00063003	0.00081363	0.00575	0.0015	0.05033	0.00096241	0.00046205	0.0001245	0.00175	GRMZM2G032878	Acyl carrier protein 2 chloroplastic
S7_175682146	7	175682146	G/C	0.33333	4.9376e-07	6.8619e-05	9.2538e-06	4.6136e-05	0.06074	0.03962	0.00060295	0.00061791	0.00095818	0.00031419	0.00059783	0.00501	0.00133	0.05192	0.00088574	0.00036136	0.00023542	0.00275	GRMZM2G032878	Acyl carrier protein 2 chloroplastic
S7_175685499	7	175685499	G/A	0.32022	4.1014e-06	5.1244e-05	5.7762e-05	7.6936e-05	0.04076	0.08384	0.01747	0.00944	0.00393	0.00491	0.01174	0.0122	0.00049737	0.04241	0.00261	0.00738	0.00111	0.00103	GRMZM2G333042	Unknown
S7_175692752	7	175692752	T/C	0.29637	2.6434e-06	0.00013668	5.1468e-05	0.00022543	0.0636	0.18674	0.00779	0.01157	0.00541	0.00985	0.01398	0.0165	0.00103	0.04907	0.01786	0.00786	0.00073636	0.00113	GRMZM2G032562	SKP1-like protein 1A
S8_400723	8	400723	C/G	0.32552	0.01338	0.07275	0.0013	0.00261	0.00050781	0.00040909	0.0001636	6.8579e-05	0.20893	0.00395	1.476e-06	0.00241	0.30295	0.61536	0.00294	0.00479	0.02162	0.05467	GRMZM2G085111	ABC transporter B family member 21
S8_827416	8	827416	G/A	0.20484	0.08379	0.06235	0.00775	0.03454	0.00012	0.03025	4.7065e-06	2.7892e-05	0.03159	0.0119	0.0122	0.09784	0.00615	0.00598	0.00311	0.00883	0.08119	0.20239	GRMZM2G400489	Putative MYB DNA-binding domain superfamily protein
S8_14780656	8	14780656	T/C	0.27213	0.20992	0.17466	0.00039467	0.0022	7.5613e-07	7.8362e-05	0.00069766	0.0129	0.00306	0.05223	2.8694e-05	0.00181	0.00413	0.00734	0.00418	0.00512	0.16412	0.20237	GRMZM2G110063	Inner membrane protein ALBINO3 chloroplastic
S8_60082700	8	60082700	G/A	0.23055	0.24369	0.03662	0.00413	0.00025787	0.00031384	2.4483e-06	0.02178	0.00052443	0.03209	0.00856	0.00234	0.00063531	0.01266	0.00988	0.11167	0.01671	0.25685	0.15537	GRMZM2G088291	Unknown
S8_64084600	8	64084600	G/T	0.0538	0.07918	0.16093	0.01793	0.04676	0.01254	0.02128	5.268e-06	5.1267e-05	0.05579	0.09577	0.00611	0.06741	0.006	0.00266	0.50955	0.1919	0.05575	0.31761	GRMZM2G075796	VIP1 protein
S8_117138904	8	117138904	G/A	0.30337	8.8198e-05	0.00105	0.00018358	0.00263	0.07178	0.27991	0.20683	0.5058	0.09418	0.19005	5.3016e-06	5.7221e-06	0.01805	0.00962	0.00956	0.0092	0.01033	0.06055	GRMZM2G163561	40S ribosomal protein S23
S8_124315120	8	124315120	T/G	0.05848	0.00277	0.01214	0.00429	0.00704	0.3306	0.25661	0.00483	0.01812	0.16501	0.09482	0.35487	0.44923	0.16464	0.02677	0.30287	0.03621	5.0237e-06	0.00117	GRMZM2G106819	Oxidative stress 3
S8_129028022	8	129028022	T/C	0.28854	0.06678	0.13486	0.0004382	0.00225	0.00028345	0.00062969	5.3347e-06	0.00026028	0.00092584	0.01322	0.00156	0.02552	0.00705	0.0136	0.00405	0.02529	0.03618	0.12585	GRMZM2G042593	Plant IF-like protein
S8_129028059	8	129028059	A/C	0.28937	0.05719	0.08323	0.00035796	0.0013	0.00037985	0.00104	4.8344e-06	0.00027894	0.0003754	0.00726	0.00093456	0.01266	0.01047	0.01767	0.00653	0.03054	0.0287	0.0867	GRMZM2G042593	Plant IF-like protein
S8_130288296	8	130288296	T/C	0.06191	0.05273	0.00313	9.0457e-05	7.4475e-05	1.3435e-06	0.00737	0.0001308	0.02267	0.03585	0.00713	0.00028348	0.00499	0.00258	0.00869	0.00163	0.01717	0.01202	0.00738	GRMZM2G094241	Liguleless4
S8_156956875	8	156956875	C/T	0.09756	0.00046988	0.07265	6.4885e-06	0.00245	0.02802	0.02786	0.00183	0.01059	0.00081753	0.00368	0.00074477	0.00493	0.3464	0.39149	0.00041028	0.00585	1.0955e-06	0.02927	GRMZM2G435034	MACPF domain-containing protein	156900001-157750000
S8_158980200	8	158980200	A/G	0.11632	8.1885e-05	0.02061	1.8634e-06	0.00049042	0.02078	0.00379	0.0006474	0.00037389	0.00185	0.00922	0.00981	0.00089105	0.02898	0.04527	3.6255e-05	5.4518e-05	1.0824e-05	0.01503	GRMZM2G037585	Protein kinase superfamily protein
S8_161741863	8	161741863	C/T	0.43284	0.01968	0.14835	0.00261	0.0427	0.00391	0.0086	1.055e-06	0.00019995	0.02391	0.22384	0.02094	0.03713	0.0059	0.05621	0.00151	0.01735	0.00876	0.14365	GRMZM2G082362	Unknown
S8_166767158	8	166767158	C/A	0.12621	0.15757	0.01226	0.00131	0.00026601	8.6597e-05	4.5637e-06	0.00089955	1.2426e-05	0.03851	0.01762	0.03283	0.03157	0.00222	0.01137	0.00657	0.00306	0.00345	0.00069901	GRMZM2G350020	Cytochrome P450 86A1
S8_167550959	8	167550959	C/G	0.09502	0.00066778	0.0094	0.00022027	0.00347	0.12286	0.50231	0.09166	0.03155	0.01376	0.02362	0.23936	0.06071	0.00671	0.14805	0.12892	0.06106	6.0432e-07	0.01055	GRMZM2G169293	Phosphatidylinositol:ceramide inositolphosphotransferase 1	167440001-167890000
S8_172543730	8	172543730	T/C	0.38367	0.12616	0.07399	0.00087773	8.05e-05	6.4186e-05	2.8201e-06	0.00274	0.00070004	0.27439	0.12135	0.0104	0.00331	0.0532	0.01554	0.00141	0.00021272	0.0058	0.00685	GRMZM2G027016	Putative MATE efflux family protein
S8_173353601	8	173353601	A/G	0.22619	0.01519	0.12693	0.00023184	0.00284	0.00182	0.00646	0.00053792	0.00349	0.00016781	5.5192e-06	0.01076	0.04388	0.01298	0.13014	0.00014731	0.00022427	0.01268	0.31427	GRMZM2G040970	Pentatricopeptide repeat-containing protein
S9_116744073	9	116744073	G/T	0.18261	0.06753	0.09587	0.13293	0.11636	0.25522	0.39302	0.64057	0.91686	0.10515	0.45268	0.55056	0.8686	0.00013118	1.5547e-06	0.70424	0.64611	0.5001	0.54827	GRMZM5G806268	Unknown
S9_128908368	9	128908368	C/T	0.22697	0.00062551	0.00072468	0.00233	0.00169	0.12481	0.42767	0.04542	0.22943	0.49566	0.43263	0.14614	0.24437	0.9514	0.9829	0.01979	0.00711	5.8954e-05	3.4005e-06	GRMZM2G170915	Haloacid dehalogenase-like hydrolase (HAD) superfamily protein
S9_135004002	9	135004002	C/G	0.27092	0.99278	0.77125	0.0935	0.25281	0.00613	0.01442	3.9382e-06	0.00012559	0.00083892	0.02674	0.08841	0.15026	0.1394	0.55271	0.00994	0.02716	0.46593	0.725	GRMZM2G024996	Unknown
S9_139587213	9	139587213	C/T	0.14662	0.0844	0.07344	0.00167	0.00928	0.00129	0.00891	0.03643	0.02766	4.4889e-06	0.00228	0.00416	0.03311	0.56821	0.90812	0.01091	0.01	0.05042	0.51205	GRMZM2G166780	THO complex subunit 4B	139640001-139900000
S9_140199061	9	140199061	C/T	0.25462	0.54086	0.43012	0.14293	0.13175	0.03491	0.02278	0.03674	0.04141	6.0396e-06	0.00525	0.17835	0.14526	0.04328	0.32743	0.07133	0.05809	0.09835	0.29391	GRMZM2G064710	Unknown
S9_147020921	9	147020921	G/A	0.15164	0.00169	0.08335	0.00097942	0.01141	0.05201	0.07251	0.69664	0.82464	0.03857	0.13776	0.52229	0.70988	0.03933	0.2027	0.08344	0.0344	2.489e-06	0.003	GRMZM2G700086	Unknown
S9_154367105	9	154367105	G/C	0.09515	0.00324	0.02885	5.0668e-06	0.00011502	9.4495e-06	0.00044031	0.00015098	0.01321	0.00092894	0.00127	1.6601e-05	2.9754e-05	0.00030798	0.02721	5.1208e-08	2.2761e-05	0.00753	0.04891	GRMZM2G143187	UDP-galactose/UDP-glucose transporter 4
S10_1919621	10	1919621	C/T	0.44037	0.4757	0.32424	0.02217	0.03208	1.7559e-05	5.0197e-06	0.00174	0.00678	0.13583	0.01416	0.00702	0.00487	0.31979	0.24174	0.0075	0.00453	0.66367	0.86297	GRMZM2G104710	OSJNBb0026E15.9 protein
S10_6072583	10	6072583	C/T	0.29412	0.00873	0.01362	0.00282	0.00090513	0.0255	0.00101	0.01286	0.00403	0.03655	0.06136	0.00046172	3.8774e-06	0.08939	0.57216	0.01617	0.0024	0.01017	0.00514	GRMZM5G805685	B3 domain-containing protein
S10_85333950	10	85333950	C/G	0.08224	7.1063e-05	0.15441	3.0154e-05	0.00522	0.09717	0.0094	0.00299	0.00284	0.23706	0.03161	0.01336	0.19693	0.00305	0.03464	0.00323	0.02134	6.6035e-09	0.00187	GRMZM2G425427	Putative MYB DNA-binding domain superfamily protein	84930001-85300000
S10_93699414	10	93699414	C/T	0.29771	0.00014232	3.3039e-05	0.00039242	0.00036675	0.25543	0.36054	0.07025	0.02901	0.22942	0.35139	0.02141	0.04482	0.01185	0.22181	0.000123	0.00874	5.3326e-05	2.4087e-07	GRMZM5G833699	Heat shock protein 90 kDa
S10_93699597	10	93699597	G/A	0.2	0.00063708	0.00043242	0.0098	0.00495	0.99529	0.93983	0.51226	0.19403	0.98109	0.99617	0.0624	0.08019	0.53916	0.75855	0.00258	0.05261	0.00015766	3.5609e-07	GRMZM5G833699	Heat shock protein 90 kDa
S10_93700579	10	93700579	T/C	0.16604	0.00045153	3.953e-05	0.00497	0.00141	0.7221	0.39349	0.21795	0.23703	0.13279	0.38794	0.12764	0.03272	0.00833	0.11567	0.00167	0.00327	0.00094447	2.5954e-06	GRMZM5G833699	Heat shock protein 90 kDa
S10_93700598	10	93700598	G/A	0.16604	0.00045153	3.953e-05	0.00497	0.00141	0.7221	0.39349	0.21795	0.23703	0.13279	0.38794	0.12764	0.03272	0.00833	0.11567	0.00167	0.00327	0.00094447	2.5954e-06	GRMZM5G833699	Heat shock protein 90 kDa
S10_93700606	10	93700606	A/G	0.16636	0.00042567	3.2098e-05	0.00361	0.00098403	0.60692	0.36368	0.18696	0.20081	0.11122	0.37448	0.13623	0.03955	0.00833	0.11232	0.00107	0.00238	0.00059521	1.1135e-06	GRMZM5G833699	Heat shock protein 90 kDa
S10_93700621	10	93700621	C/A	0.16636	0.00042567	3.2098e-05	0.00361	0.00098403	0.60692	0.36368	0.18696	0.20081	0.11122	0.37448	0.13623	0.03955	0.00833	0.11232	0.00107	0.00238	0.00059521	1.1135e-06	GRMZM5G833699	Heat shock protein 90 kDa
S10_94067580	10	94067580	G/C	0.19925	2.9033e-05	4.0669e-05	0.00010724	2.3546e-05	0.14417	0.09774	0.01289	0.02112	0.04572	0.065	0.02974	0.00075678	0.03027	0.00674	0.00042347	0.00022309	3.1602e-05	5.4941e-06	GRMZM2G006871	Tyrosine specific protein phosphatase-like
S10_94067597	10	94067597	G/A	0.19925	2.9033e-05	4.0669e-05	0.00010724	2.3546e-05	0.14417	0.09774	0.01289	0.02112	0.04572	0.065	0.02974	0.00075678	0.03027	0.00674	0.00042347	0.00022309	3.1602e-05	5.4941e-06	GRMZM2G006871	Tyrosine specific protein phosphatase-like
S10_94267112	10	94267112	C/G	0.1022	9.0015e-05	4.4485e-05	0.00266	0.00040361	0.79258	0.35882	0.53626	0.60927	0.53948	0.59169	0.35206	0.23224	0.12451	0.86859	0.00159	0.00731	1.2472e-07	7.0136e-12	GRMZM2G381691	ZmCCT10
S10_94267214	10	94267214	C/T	0.16063	2.6246e-06	1.8035e-05	0.00023897	0.00034842	0.5344	0.86363	0.02252	0.05147	0.67695	0.74752	0.08372	0.02569	0.11224	0.51784	0.0001097	0.00106	6.4254e-10	1.5426e-10	GRMZM2G381691	ZmCCT10
S10_94434548	10	94434548	C/G	0.07889	0.00027794	5.4418e-05	0.00732	0.00189	0.78958	0.82696	0.01706	0.01388	0.92299	0.6019	0.06783	0.00787	0.03399	0.93802	0.0002254	0.00396	6.9381e-05	2.2202e-07	GRMZM2G077951	Speckle-type POZ protein-like protein
S10_96774602	10	96774602	A/T	0.39857	0.0304	0.00042863	0.05382	0.00226	0.38467	0.48251	0.05799	0.01672	0.69323	0.08078	0.32888	0.20313	0.10837	0.02369	0.01697	0.00609	0.00365	5.611e-06	GRMZM5G897005	PR5-like receptor kinase
S10_116137960	10	116137960	C/G	0.17505	5.7357e-06	1.055e-05	0.00667	0.0154	0.56693	0.52313	0.36473	0.76851	0.27476	0.28358	0.45276	0.14233	0.08078	0.17731	0.02325	0.02569	0.00021873	0.00121	GRMZM2G407740	Peroxidase 72
S10_116138174	10	116138174	C/T	0.21263	1.9542e-06	1.3208e-06	0.00085737	0.00177	0.50342	0.28206	0.31578	0.66786	0.11746	0.20531	0.14638	0.01019	0.10444	0.52978	0.01147	0.00693	1.6379e-05	0.000277	GRMZM2G407740	Peroxidase 72
S10_118391542	10	118391542	C/G	0.13971	2.991e-06	0.00080243	3.302e-05	0.00239	0.1181	0.73215	0.0925	0.38062	0.01475	0.08045	0.00019983	0.00527	0.13787	0.59195	1.1024e-05	0.00015004	9.4657e-06	0.00099943	GRMZM2G355469	Putative HLH DNA-binding domain superfamily protein
S10_126043419	10	126043419	C/T	0.15444	4.026e-06	0.0007554	5.8497e-05	0.00023118	0.11124	0.01479	0.11941	0.11365	0.00414	0.01174	0.01003	0.00389	0.00128	0.01447	0.00168	4.0723e-05	0.00016892	0.00886	GRMZM2G039536	Whole genome shotgun sequence of line PN40024 scaffold_66.assembly12x (Fragment)
S10_126046480	10	126046480	G/A	0.17537	3.3077e-06	0.00068212	0.00015122	0.00073298	0.31482	0.04293	0.12642	0.0817	0.00347	0.01504	0.02657	0.00528	0.0082	0.0564	0.00391	0.00015532	0.00019491	0.00994	GRMZM2G039600	Unknown
S10_126046752	10	126046752	A/G	0.17724	5.075e-06	0.00035942	0.00022325	0.00069673	0.34577	0.07721	0.16425	0.08222	0.00412	0.02036	0.03802	0.00785	0.00916	0.07363	0.00584	0.00031007	0.00020418	0.00574	GRMZM2G039600	Unknown
S10_126046896	10	126046896	T/C	0.17944	2.4719e-06	0.00018859	0.00013266	0.00044678	0.29992	0.06755	0.14339	0.06991	0.00139	0.0133	0.02559	0.00268	0.006	0.05641	0.00323	0.00020256	0.00022493	0.00754	GRMZM2G039600	Unknown
S10_126048509	10	126048509	A/G	0.09293	1.3981e-06	0.00025559	1.8961e-05	6.7935e-05	0.08549	0.01164	0.22135	0.02135	0.03272	0.00393	0.00065526	0.00017379	0.00503	0.04	0.00218	0.0001746	1.8236e-05	0.00086579	GRMZM2G039600	Unknown
S10_126048867	10	126048867	G/C	0.17944	5.6699e-06	0.00070246	0.00023816	0.00111	0.3188	0.07436	0.1528	0.08971	0.00463	0.02507	0.03634	0.01038	0.00961	0.09932	0.00673	0.0005051	0.00025823	0.00881	GRMZM2G039600	Unknown
S10_127834153	10	127834153	T/C	0.28464	0.2046	0.00103	0.22537	0.0084	0.29007	0.85923	0.58446	0.47752	0.34007	0.68338	0.81182	0.45121	0.34519	0.78433	0.45588	0.0522	0.00447	3.2503e-06	GRMZM2G066059	Autophagy 10 variant 1%3B Autophagy-related 10 variant 1
S10_144054842	10	144054842	C/T	0.17154	0.36902	0.25012	0.00252	0.01446	9.7758e-07	0.00032431	3.3751e-05	5.3944e-05	7.8322e-05	0.00183	0.00093718	0.01956	0.04367	0.08008	0.02047	0.01015	0.15365	0.74302	GRMZM2G177491	Unknown
S10_144054925	10	144054925	C/G	0.17323	0.35787	0.17957	0.00217	0.00924	7.1415e-07	0.00029101	0.00024215	0.00025505	0.00010563	0.00166	0.00094675	0.00858	0.04833	0.08965	0.01558	0.01	0.14384	0.69757	GRMZM2G177491	Unknown
aThe major allele for each SNP is underlined.
bAPR, anthesis photoperiod response; SPR, silking photoperiod response; DTA, days to anthesis; DTS, days to silking; GDD, growing degree days; DHN, Hainan; YN, Yunnan; GX, Guangxi; CQ, Chongqing; HB, Hubei; HN, Henan; BJ, Beijing; BLUP, best linear unbiased prediction.
