# Supplementary material for: Population genomics of Zea species identifies selection signatures during maize domestication and adaptation
Source: BMC Plant Biol. 2022 Feb 18;22:72. doi: 10.1186/s12870-022-03427-w (PMC8855575; doi:10.1186/s12870-022-03427-w)
Supplement: Supplementary file 5 — Additional file 5: Data S4. List of plant materials used in this study. [file 12870_2022_3427_MOESM5_ESM.xlsx]

## Sheet: maize
Supplementary Dataset4 List of plant materials used in this study_maize
ID	Lines	Pedigree	Adaption	Origin
1	CML114	P45C2F-B-88-###1-1-2-BB	subtropical	CIMMYT
2	CML115	P45C2F151(RIF)-#-5-1-2-BBB	subtropical	CIMMYT
3	CML116	P45(STE)C1F36-5-1-3-1-BB	subtropical	CIMMYT
4	CML118	SIYFS3#B1-7-B1-B1#B1	subtropical	CIMMYT
5	CML121	(PI218191/PI209135//PI226685/P1317328/3/P47/MPSWCB4)6-3-1-5-1-B1-B1#B1(MP704/MP78:518)-8-3-4-B1-4-2-3-B1-B1-#B1	subtropical	CIMMYT
6	CML122	(MP704/MP78:518)-8-3-4-B1-4-2-3-B1-B1#B1	subtropical	CIMMYT
7	CML130	P33C1F118-5-1-4-5-4-B1-B1#B1	subtropical	CIMMYT
8	CML134	P45C2F151-1-2-5-3-1-2-4-B1-B1#B1	subtropical	CIMMYT
9	CML139	MP78:518-15-B1-B1#B1	subtropical	CIMMYT
10	CML162	G25QC1F18-8-1-2-BB-2-BBB	tropical	CIMMYT
11	CML163	G26QH31-2-2-#-2-2-1-B-1-BB-#	tropical	CIMMYT
12	CML165	P66C1F144-3-1-1-BB-1-BB-#	tropical	CIMMYT
13	CML166	P66C1F215-4-1-2-BB-2-BBB	tropical	CIMMYT
14	CML169	G26QC22H7-1-1-1-1-BB	tropical	CIMMYT
15	CML170	G26QC22H9-3-1-5-1-BB	tropical	CIMMYT
16	CML171	G25QS4B-H13-5-B-1-1-2-B-1-BBB	tropical	CIMMYT
17	CML172	G25QS4B-H35-2-B-1-1-2-B-4-BBBB	tropical	CIMMYT
18	CML189	G34QH17-2-1-1-B	subtropical	CIMMYT
19	CML191	G34QH146-1-1-4-B	subtropical	CIMMYT
20	CML192	G34QH174-3-1-2-BB	subtropical	CIMMYT
21	CML20	P24F34-2-3-B-###	tropical	CIMMYT
22	CML223	EV88SUWAN1SR(BC5)-3-1-2-BB	tropical	CIMMYT
23	CML225	EV88SUWAN1SR(BC5)-62-1-1-BB	tropical	CIMMYT
24	CML226	EV88SUWAN1SR(BC5)-78-1-1-BB	tropical	CIMMYT
25	CML28	P27F35-8-3-B-####-B	tropical	CIMMYT
26	CML287	(P24F26/27F1)-4-1-B-1-1-BB-F	tropical	CIMMYT
27	CML290	(P28/TSR)-33-3-7-3-1-BB-F	tropical	CIMMYT
28	CML298	SINTAMTSR-7-4-2-2-1-BB-F	tropical	CIMMYT
29	CML307	SINTAMTSR-61-3-2-8-2-BB-F	tropical	CIMMYT
30	CML31	P27F117-1-4-B-####	tropical	CIMMYT
31	CML32	P28(TSR)S2-11-2-4-B-1-##	tropical	CIMMYT
32	CML323	P33C2(STE)-102-2-B-2-B-1-B*3	subtropical	CIMMYT
33	CML324	P33C2(STE)-12-1-B-2-B*4	subtropical	CIMMYT
34	CML325	P45C6F28-1-2-B*6	subtropical	CIMMYT
35	CML326	P45C6F6-2-1-1-B*5	subtropical	CIMMYT
36	CML327	P45C6F83-3-1-B*5	subtropical	CIMMYT
37	CML338	P590BF84-3-3-5-3-1-1-B-#-B	subtropical	CIMMYT
38	CML360	SA4C2F(21/26)-1-2-2-2-B	tropical	CIMMYT
39	CML361	SA4C2F(21/26)-4-2-7-3-B	tropical	CIMMYT
40	CML364	SAF1-5-1-1-5-3-B	tropical	CIMMYT
41	CML408	P24STEC2-29-BBBB-#-4-BBBBBBB	tropical	CIMMYT
42	CML411	P28C7-S4-#-BBBBBBBBBBB	tropical	CIMMYT
43	CML412	P36C5F279-1-1-B-F-##-B	tropical	CIMMYT
44	CML415	KC3001/KC3002-22-2-1-B-4-BBBBBBBB	tropical	CIMMYT
45	CML422	G17TSRH5-2-4-7-1-1-1-BBBBBBB	tropical	CIMMYT
46	CML423	G18C19H100#-4-1-1-BBBBBBB	tropical	CIMMYT
47	CML426	P31C4S5B-38-##-2-BBB	tropical	CIMMYT
48	CML428	SW91145-2P3S2-##-3-BBBB	tropical	CIMMYT
49	CML430	AMATLC0HS169-1-1-1-1-2-2-1-B*3	tropical	CIMMYT
50	CML431	AMATLC0HS170-2-3-2-1-1-1-1-B*3	tropical	CIMMYT
51	CML432	KTx3752F2-7-1-1-1-BBB	tropical	CIMMYT
52	CML433	KTx3753F2-5-1-1-2-BBB	tropical	CIMMYT
53	CML454	CAPITANMIRANDA8627-20-1-2-B*15	tropical	CIMMYT
54	CML465	AMATLC0HS71-1-1-2-1-1-1-BBB	tropical	CIMMYT
55	CML470	P31C4S5B-39-##-1-BB	tropical	CIMMYT
56	CML471	P147F2#110-1-2-B-2	tropical	CIMMYT
57	CML473	P31C4S5B-23-##-4-BBBB	tropical	CIMMYT
58	CML474	SW92145-2EV-13-1-BB	tropical	CIMMYT
59	CML493	P66C1F22-2-5-2-BBBB-3-BB	tropical	CIMMYT
60	CML496	P36C9F90-B-5-B*7	tropical	CIMMYT
61	CML497	[CL00331*v]-3-B-3-2-1-B*5	tropical	CIMMYT
62	CML50	AC8078-2-4-1-##	tropical	CIMMYT
63	CML51	STAROSA8079-1-2-3-###	tropical	CIMMYT
64	CML69	P36C5F37-2-1-1-B1#B1-B1#B1-B1	tropical	CIMMYT
65	CML113	P33C1F-B-129-B-###-2-B	subtropical	CIMMYT
66	CML168	G26QSINT-31-1-2-2-BB	tropical	CIMMYT
67	CML228	EV88SUWAN1SR(BC5)-201-1-1-BB	tropical	CIMMYT
68	CML300	SINTAMTSR-76-1-2-3-1-BB-F	tropical	CIMMYT
69	CML304	SINTAMTSR-76-1-2-3-2-BB-F	tropical	CIMMYT
70	CML305	SINTAMTSR-23-2-2-1-3-BB-F	tropical	CIMMYT
71	CML479	(P24STE-5/24STE-17)-BBBB-###-B-3-B-1-B*4	tropical	CIMMYT
72	CML480	SINTAMTSRC2-88-2-2-B*8	tropical	CIMMYT
73	CML486	P45C8-76-1-2-1-2-BBBB	subtropical	CIMMYT
74	CIMBL1	derived from BSCB1(R)C9	temperate	USA
75	CIMBL2	Suwan 1	tropical/subtropical	Tailand
76	CIMBL3	Suwan 1	tropical/subtropical	Tailand
77	CIMBL4	Suwan 1 ; 2007 = DK version of Ki3	tropical	Tailand
78	CIMBL5	H5*Px105A/H101	temperate	USA
79	CIMBL6	(AC8730SR-##-124-1-5-B-1-#/[BETASYN]BC1-16-2-3-1-1)-B	tropical	CIMMYT
80	CIMBL7	(AMATLC0HS71-1-1-2-1-1-1-BBBBBBB)-B	tropical	CIMMYT
81	CIMBL8	(((B104/NC300)x(CML415/B104))-4-2-BB)-B	temperate	CIMMYT
82	CIMBL9	(((B104/NC300x(CML285/B104))-2-3-BB)-B	tropical/temperate	CIMMYT
83	CIMBL10	(((CML408/B104)x(CML411/B104))-1-1-BB)-B	tropical/temperate	CIMMYT
84	CIMBL11	(((CML150xCML451)-B-33-3-1-BBx(CML176xCLG-2501)-B-43-1)-B-38-1-2-1-1-B)-B	tropical	CIMMYT
85	CIMBL12	(((CML150xCML451)-B-33-3-1-BBx(CML176 x CL-G2501)-B-43-1)-B-38-1-2-2-1-B)-B	tropical	CIMMYT
86	CIMBL13	(((CML285/B104)x(CML288/NC300))-2-1-BB)-B	tropical/temperate	CIMMYT
87	CIMBL14	(((KO326YxTX806)-6-1-1-1-BB/CML161) x (TX802/CML161))-1-BBB)-B	tropical/temperate	CIMMYT
88	CIMBL15	((CLRCY020xCL02450)-B-40-1-1-BB)-B	tropical	CIMMYT
89	CIMBL16	((CML288/NC300)-B-9-B-1-BBB)-B	tropical/temperate	CIMMYT
90	CIMBL17	((CML326/B104)-B-9-BBBB)-B	temperate/subtropical	CIMMYT
91	CIMBL18	((CML161xCL02603)-B-22-2-2-1-BBBB)-B	tropical	CIMMYT
92	CIMBL19	((CML161xCML413)-Bx(CML172xCML451)-BB-25-1-1-2-2-B)-B	tropical	CIMMYT
93	CIMBL20	((CML161xCML413)-Bx(CML172xCML451)-BB-25-1-1-3-2-B)-B	tropical	CIMMYT
94	CIMBL21	((CML285/NC300)-B-6-BBBB)-B	tropical/temperate	CIMMYT
95	CIMBL22	((CML454xCL02603)-B-20-1-2-BB)-B	tropical	CIMMYT
96	CIMBL23	((CML454xCL02603)-B-7-2-2-BB)-B	tropical	CIMMYT
97	CIMBL24	((CML454xCML451)-B-7-3-2-BB)-B	tropical	CIMMYT
98	CIMBL25	((CML479/CLQRCYQ41)-B-2-1-2-2-1-B)-B	tropical	CIMMYT
99	CIMBL26	((CML479/CLQRCYQ41)-B-2-1-2-2-2-B)-B	tropical	CIMMYT
100	CIMBL27	((CML479/CLQRCYQ41)-B-3-2-3-4-2-B)-B	tropical	CIMMYT
101	CIMBL28	((CML479/CLQRCYQ41)-B-53-1-1-2-1-B)-B	tropical	CIMMYT
102	CIMBL29	((CML481xCML454)-B-8-1-2-BB)-B	tropical	CIMMYT
103	CIMBL30	((KU1409/DE3/KU1409)S2-18-2-BB)-B	tropical/temperate	CIMMYT
104	CIMBL31	((KU1409/KU1414SR/CI187)-S2-10-2-BB)-B	tropical/temperate	CIMMYT
105	CIMBL32	((KU1409/KU1414SR/KUI2007)-S2-2-1-BB)-B	tropical	CIMMYT
106	CIMBL33	((KU1409/KU1414SR/KVI11)-S2-10-2-BB)-B	tropical/subtropical	CIMMYT
107	CIMBL34	((KU1409/KU1414SR/KVI3)-S2-3-2-BB)-B	tropical/subtropical	CIMMYT
108	CIMBL38	((KU1409/KU1414SR/SC213)-S2-10-1-BB)-B	tropical/temperate	CIMMYT
109	CIMBL39	((KU1409/KU1414SR/SC55)-S2-12-1-BB)-B	tropical/temperate	CIMMYT
110	CIMBL40	((KU1409/SC55/KU1409)-S2-12-1-BB)-B	tropical/temperate	CIMMYT
111	CIMBL43	((P69QC3HC107-1-1#-4-2#-4-BB-1-4-BBBBBxCML193)-BB-2-BBB)-B	tropical	CIMMYT
112	CIMBL44	((SYN-Y-STR-34-1-1-1-1-2-1-BBBBB/NC354/SYN-Y-STR-34-1-1-1-1-2-1-BBBBB)-S2-13-1-BB)-B	tropical/subtropical	CIMMYT
113	CIMBL45	((TX601xB104-B/B110xFR2128-B)-BB-4-BBB)-B	temperate	CIMMYT
114	CIMBL46	([[[NAW5867/P30SR]-43-2/[NAW5867/P30SR]-114-1]-9-3-3-B-1-B/CML395-1]-B-13-1-B-4-#/[BETASYN]BC1-8-1-1-1-1)-B	tropical	CIMMYT
115	CIMBL47	([DTPYC9-F11-2-3-1-1-BB x DTPYC9-F46-1-2-1-1-B]-B-1-1-B)-B	tropical	CIMMYT
116	CIMBL48	([DTPYC9-F46-1-2-1-1-B x DTPYC9-F74-1-1-1-1-BB]-B-4-1-B)-B	tropical	CIMMYT
117	CIMBL49	([DTPYC9-F65-2-2-1-1-BB x DTPYC9-F65-2-3-1-1-BB]-2-2-2-B)-B	tropical	CIMMYT
118	CIMBL50	([DTPYC9-F74-1-1-1-1-BB x DTPYC9-F65-2-2-1-1-BB]-B-3-2-B)-B	tropical	CIMMYT
119	CIMBL51	([GQL5/[GQL5/[MSRxPOOL9]C1F2-205-1(OSU23I)-5-3-x-x-1-BB]F2-4Sx]-8-6-BB/[BETASYN]BC1-6-5-1-1-1)-B	tropical	CIMMYT
120	CIMBL52	([GQL5/[GQL5/CML202]F2-1Sx]-3-1-2-B/[BETASYN]BC1-2-5-1-1-1)-B	tropical	CIMMYT
121	CIMBL53	([SAM4/BETASYN]BC2FS1-1-1-1-BB)-B	tropical	CIMMYT
122	CIMBL54	([SAM4/BETASYN]BC2FS21-4-3-B)-B	tropical	CIMMYT
123	CIMBL55	([SAM4/BETASYN]BC2FS36-4-1-2-BB)-B	tropical	CIMMYT
124	CIMBL56	([SAM4/BETASYN]BC2FS9-2-2-1-BB)-B	tropical	CIMMYT
125	CIMBL57	([ZM305/BETASYN]BC2-133-1-1-BB)-B	tropical	CIMMYT
126	CIMBL58	([ZM305/BETASYN]BC2-133-1-2-BBB)-B	tropical	CIMMYT
127	CIMBL59	([ZM305/BETASYN]BC2-182-1-2-BB)-B	tropical	CIMMYT
128	CIMBL60	([ZM305/BETASYN]BC2-273-1-1-BB)-B	tropical	CIMMYT
129	CIMBL61	(Carotenoid Syn3-FS11-4-3-BBB)-B	tropical/temperate	CIMMYT
130	CIMBL62	(Carotenoid Syn3-FS4-2-4-BBB)-B	tropical/temperate	CIMMYT
131	CIMBL63	(Carotenoid Syn3-FS5-1-5-BB)-B	tropical/temperate	CIMMYT
132	CIMBL65	(CL-02841 AC8928-40-1-1-1-1-B)-B	tropical	CIMMYT
133	CIMBL66	(CL-G1839 G18SEQC3-17-1-1-2-2-B*5)-B	tropical	CIMMYT
134	CIMBL67	(CL-G2606 G26SEQC1-149-1-1-2-1-2-1-BB)-B	tropical	CIMMYT
135	CIMBL68	(CL-G2609 G26C23-75-1-1-2-1-B*5)-B	tropical	CIMMYT
136	CIMBL69	(CL-G2609-B)-B	tropical	CIMMYT
137	CIMBL70	(CL-G2611 G26SEQF135-3-3-1-1-1-2-BB)-B	tropical	CIMMYT
138	CIMBL71	(CL-RCY007=PIO3011F2--B)-B	tropical	CIMMYT
139	CIMBL72	(CL-SCBY03)-B	tropical	CIMMYT
140	CIMBL73	(CML329/MBR C3 AMF25-2-1-1-BBB)-B	tropical	CIMMYT
141	CIMBL74	(CML445/[BETASYN]BC1-2-2-5-1-1)-B	tropical	CIMMYT
142	CIMBL75	(CML445/[BETASYN]BC1-9-2-3-1-1)-B	tropical	CIMMYT
143	CIMBL76	(CML488/[BETASYN]BC1-8-6-1-1-1)-B	tropical	CIMMYT
144	CIMBL77	(CML489/[BETASYN]BC1-2-#-B)-B	tropical	CIMMYT
145	CIMBL78	(CML489/[BETASYN]BC1-5-2-1-2-1)-B	tropical	CIMMYT
146	CIMBL79	(CML489/[BETASYN]BC1-7-2-1-1-1)-B	tropical	CIMMYT
147	CIMBL80	(CTS013174/SW(S)C11-42-1-BB-1-3-BBBB/Nei9202-B)-B	tropical/subtropical	CIMMYT
148	CIMBL81	(CUBA/GUAD C3 F125 -2-2-1-BBB)-B	tropical	CIMMYT
149	CIMBL82	(CUBA/GUAD C3 F42-2-1-1-BBB)-B	tropical	CIMMYT
150	CIMBL83	(DRPYC9-F13-2-1-1-1-B)-B	tropical	CIMMYT
151	CIMBL84	(DTPYC9-74-1-1-1-1-B)-B	tropical	CIMMYT
152	CIMBL85	(DTPYC9-F11-2-3-1-2-B)-B	tropical	CIMMYT
153	CIMBL86	(DTPYC9-F116-2-1-1-1-B)-B	tropical	CIMMYT
154	CIMBL87	(DTPYC9-F125-2-8-1-1-B)-B	tropical	CIMMYT
155	CIMBL88	(DTPYC9-F134-3-1-B)-B	tropical	CIMMYT
156	CIMBL89	(DTPYC9-F143-5-4-1-2-B)-B	tropical	CIMMYT
157	CIMBL90	(DTPYC9-F38-4-6-1-1-B)-B	tropical	CIMMYT
158	CIMBL91	(DTPYC9-F46-1-7-1-1-BBBB)-B	tropical	CIMMYT
159	CIMBL92	(DTPYC9-F46-3-9-1-2-B)-B	tropical	CIMMYT
160	CIMBL93	(DTPYC9-F65-2-3-1-1-BBBBB)-B	tropical	CIMMYT
161	CIMBL94	(DTPYC9-F69-3-1-1-1-BBBBB)-B	tropical	CIMMYT
162	CIMBL95	(Florida A plus Syn-FS2-2-1-BB)-B	tropical/temperate	CIMMYT
163	CIMBL96	(KUI Carotenoid Syn-FS11-1-1-BBB)-B	tropical/temperate	CIMMYT
164	CIMBL98	(KUI Carotenoid Syn-FS25-3-2-BBB)-B	tropical/temperate	CIMMYT
165	CIMBL99	(LAMA2002-10-1-B)-B	tropical/subtropical	CIMMYT
166	CIMBL100	(LAMA2002-43-2-B)-B	tropical/subtropical	CIMMYT
167	CIMBL101	(LAMA2002-46-2-B)-B	tropical/subtropical	CIMMYT
168	CIMBL102	(LAMA2002-53-5-B)-B	tropical/subtropical	CIMMYT
169	CIMBL103	(LAMA2002-58-4-B)-B	tropical/subtropical	CIMMYT
170	CIMBL105	(LAMA2002-61-1-B)-B	tropical/subtropical	CIMMYT
171	CIMBL106	(MAS[206/312]-23-2-1-1-BBB/[BETASYN]BC1-10-2-1-#-B)-B	tropical	CIMMYT
172	CIMBL107	(MAS[206/312]-23-2-1-1-BBB/[BETASYN]BC1-11-3-1-1-1)-B	tropical	CIMMYT
173	CIMBL108	(MAS[206/312]-23-2-1-1-BBB/[BETASYN]BC1-3-7-1-1-1)-B	tropical	CIMMYT
174	CIMBL109	(MAS[206/312]-23-2-1-1-BBB/[BETASYN]BC1-6-1-1-1-1)-B	tropical	CIMMYT
175	CIMBL110	(MAS[206/312]-23-2-1-1-BBB/[BETASYN]BC1-9-3-1-1-1)-B	tropical	CIMMYT
176	CIMBL111	(MAS[MSR/312]-117-2-2-1-BBB/[BETASYN]BC1-11-5-2-1-1)-B	tropical	CIMMYT
177	CIMBL112	(MBR C6 AMF9-2-B-#-3-1-BBBBB)-B	tropical	CIMMYT
178	CIMBL113	(MIRT C4 AMF17-B-2-1-BB)-B	tropical	CIMMYT
179	CIMBL114	(Nei402025-BBB)-B	tropical	CIMMYT
180	CIMBL115	(Nei9008-BBB)-B	tropical	CIMMYT
181	CIMBL116	(OBATANPA-SRC1F3(BALBULK1)-#BAL/[BETASYN]BC1-54-1-2-BBB)-B	tropical	CIMMYT
182	CIMBL117	(OBATANPA-SRC1F3(BALBULK1)-#BAL/[BETASYN]BC1-65-2-1-BB)-B	tropical	CIMMYT
183	CIMBL118	(OBATANPA-SRC1F3(BALBULK1)-#BAL/[BETASYN]BC1-67-1-2-BBB)-B	tropical	CIMMYT
184	CIMBL119	(P390AM/CMLC4F253-B-2-2-4-1-BB)-B	tropical	CIMMYT
185	CIMBL120	(P391C2 F22-1-1-2-1-BBB)-B	tropical	CIMMYT
186	CIMBL121	(P591C4 1 Y2 GEN F205-1-1-1-BBB)-B	tropical	CIMMYT
187	CIMBL122	(P591C4 1 Y2 GEN F3-1-1-2-BBB)-B	tropical	CIMMYT
188	CIMBL123	(P72C1xCML297xCL-02410-3-1-1-BBB)-B	tropical	CIMMYT
189	CIMBL124	(P84C3BCxLine Recycle LL TpreAsiaxMIRT F59-2-1-1-1-BB)-B	tropical	CIMMYT
190	CIMBL125	(P84C3BCxLLTtardAsiaxMIRTF41-2-1-2-2-BB)-B	tropical	CIMMYT
191	CIMBL126	(Pop391C4 F91-1-2-1-BB)-B	tropical	CIMMYT
192	CIMBL127	(Pop147-F2#132-1-1-B-2-BBBB)-B	tropical	CIMMYT
193	CIMBL128	(Pop28C9HC113-3-1-4-B*-8-BBB)-B	tropical	CIMMYT
194	CIMBL129	(Pop69 Templado Amarillo QPM-BBB1-6-BBB)-B	tropical	CIMMYT
195	CIMBL133	(SAM4(Angola)/[BETASYN]BC1-66-1-3-BBB)-B	tropical	CIMMYT
196	CIMBL134	(SAM4(Angola)/[BETASYN]BC1-79-2-3-BB)-B	tropical	CIMMYT
197	CIMBL136	(SRR-C1 SA3MH32-4-3-B-1-1-2-BB)-B	tropical/subtropical	CIMMYT
198	CIMBL137	(Tx02-1008-3-B)-B	temperate/subtropical	CIMMYT
199	CIMBL138	(Tx03-1004-168-B)-B	temperate/subtropical	CIMMYT
200	CIMBL139	(Tx03-1004-179-B)-B	temperate/subtropical	CIMMYT
201	CIMBL141	(Tx03-1004-73-B)-B	temperate/subtropical	CIMMYT
202	CIMBL142	(Tx03-1005-15-B)-B	temperate/subtropical	CIMMYT
203	CIMBL143	(Tx03-1006-22-B)-B	temperate/subtropical	CIMMYT
204	CIMBL144	(Tx03-1007-18-B)-B	temperate/subtropical	CIMMYT
205	CIMBL145	(Tx03-1007-36-B)-B	temperate/subtropical	CIMMYT
206	CIMBL146	(Tx03-1008-6-B)-B	temperate/subtropical	CIMMYT
207	CIMBL147	(Tx03-1013-186-B)-B	temperate/subtropical	CIMMYT
208	CIMBL148	(Tx03-1013-198-B)-B	temperate/subtropical	CIMMYT
209	CIMBL149	(Tx03-1013-1-B)-B	temperate/subtropical	CIMMYT
210	CIMBL150	(Tx03-1034-46-B)-B	temperate/subtropical	CIMMYT
211	CIMBL151	(Tx03-1034-63-B)-B	temperate/subtropical	CIMMYT
212	CIMBL152	(Tx03-1035-55-B)-B	temperate/subtropical	CIMMYT
213	CIMBL153	(Tx03-1037-3-B)-B	temperate/subtropical	CIMMYT
214	CIMBL154	(TZI18-BBBB)-B	tropical	CIMMYT
215	CIMBL155	(ZM305/[BETASYN]BC1-29-1-1-B)-B	tropical	CIMMYT
216	CIMBL156	(ZM305/[BETASYN]BC1-58-2-3-B)-B	tropical	CIMMYT
217	CIMBL157	(ZM305/[BETASYN]BC1-59-1-2-BBB)-B	tropical	CIMMYT
218	By804	BHO*	temperate	China
219	By807	BHO	temperate	China
220	By809	BHO	temperate	China
221	By813	BHO	temperate	China
222	By815	BHO	temperate	China
223	By843	BHO	temperate	China
224	By4944	BHO	temperate	China
225	By4960	BHO	temperate	China
226	By855	BHO	temperate	China
227	By4839	BHO	temperate	China
228	Gy220	AIHO*	temperate	China
229	Gy237	AIHO	temperate	China
230	Gy386	AIHO	temperate	China
231	Gy798	AIHO	temperate	China
232	Gy923	AIHO	temperate	China
233	Gy1007	AIHO	temperate	China
234	Gy462	AIHO	temperate	China
235	Gy1032	AIHO	temperate	China
236	Ry684	RYD*	temperate	China
237	Ry713	RYD	temperate	China
238	Ry732	RYD	temperate	China
239	Ry737	RYD	temperate	China
240	Ry697	RYD	temperate	China
241	Ry729	RYD	temperate	China
242	Sy999	Syn.D.O	temperate	China
243	Sy1052	Syn.D.O	temperate	China
244	Sy998	Syn.D.O	temperate	China
245	Sy1032	Syn.D.O	temperate	China
246	Sy1035	Syn.D.O	temperate	China
247	Sy1077	Syn.D.O	temperate	China
248	Sy1128	Syn.D.O	temperate	China
249	Sy3073	Syn.D.O	temperate	China
250	Sy1039	Syn.D.O	temperate	China
251	Ye478	U8112×Shen5003	temperate	China
252	Mo17	187-2×C103	temperate	China
253	Zi330	OH43×KeLi67	temperate	China
254	Ye107	Foreign Hybrid xL80	temperate	China
255	S22	American Hybrid	temperate	China
256	Si444	A619×HuangZaoSi	temperate	China
257	Ye52106	(Ye1075×Ye106)×AiJin525	temperate	China
258	Ye515	(HuaFeng100×AiGo352)×HuangZaoSi	temperate	China
259	7884-4Ht	78-6×H84	temperate	China
260	Zheng22	Dan340×E28	temperate	China
261	Shen5003	American Single-cross 3147	temperate	China
262	U8112	American Hybrid 3382	temperate	China
263	HYS	(HuangZaoSi×YeJiHong)×HuangZaoSi	temperate	China
264	HTH-17	HuoTangBai42×Hai1917× Mo17Ht	temperate	China
265	Zheng32	American Single-cross 3382	temperate	China
266	Zheng653	(Shen5003×Zong31)×Shen5003	temperate	China
267	Qi319	American Hybrid P78599	temperate	China
268	Zong31	Synthetic	temperate	China
269	Dong46	M14	temperate	China
270	Dong237	Synthetic	temperate	China
271	Ji846	Ji63×Mo17	temperate	China
272	K10	(Chang3×Shen5003)×Chang3	temperate	China
273	LK11	Mo17×Zi330	temperate	China
274	Hu803	U8112×Shen5003	temperate	China
275	Ji53	Derived from Ji Synthetic C0-2	temperate	China
276	HuangC	(Huangxiao162×Zi330/O2)×Tuxpenno	temperate	China
277	P178	American Hybrid P78599	subtropical	China
278	chuan48-2	Synthetic	temperate	China
279	Tian77	(Huangxiao162×Mei1865)×(187-2×Nan55)	temperate	China
280	B73	BSSS	temperate	China
281	Si446	Qu43×Zi330	temperate	China
282	C8605	Tie7922×Shen5003	temperate	China
283	Chang3	Improved from Landrace	temperate	China
284	Ji853	(HuangZaoSi×Zi330)×Zi330	temperate	China
285	Tie7922	American Hybrid 3382	temperate	China
286	Ye8001	Ye488×3189	temperate	China
287	Wu109	xiDan7	temperate	China
288	Lv28	LvDaHongGu	temperate	China
289	Zong3	Synthetic	temperate	China
290	Yu87-1	American Hybrid	temperate	China
291	Yan414	HuangZaoSi	temperate	China
292	812	Improved from U8112	temperate	China
293	5311	GuiZhouQingLongWuSuiBai	temperate	China
294	J4112	A619×U8112	temperate	China
295	P138	American Hybrid P78599	subtropical	China
296	Nan21-3	Jugoslavian Hybrid	tropical	China
297	K12	HuangZaoSi×WeiChun	temperate	China
298	Qi205	(VeiAi141×Zhongxi017)×Population 70	temperate	China
299	Q1261	Improved from K12	temperate	China
300	Shen137	American Hybrid 6JK611	subtropical	China
301	Dan599	American Hybrid P78599	subtropical	China
302	MO113	Unknown	temperate	China
303	K22	K11×Ye478	temperate	China
304	Chang7-2	HuangZaoSi×WeiChun	temperate	China
305	HZS	TangSiPingTou	temperate	China
306	Xi502	Dan340×HuangZaoSi	temperate	China
307	5237	Dan340×HuangZaoSi	temperate	China
308	WH413	HuangZaoSi×WenQing1331	temperate	China
309	Dan340	Lv9×Wide Pod Corn	temperate	China
310	Ji63	(127-32×Tie84)×(Wei24×Wei20)	temperate	China
311	S37	Suwan1	tropical	China
312	3H-2	(WeiDa202×Zi330)×H84	temperate	China
313	Ji842	Ji63×Mo17	temperate	China
314	Jiao51	Improved from Landrace	temperate	China
315	Lx9801	xi502×H21	temperate	China
316	81162	(AiJin525×Ye107)×106	temperate	China
317	8902	Ye107×81162	temperate	China
318	Dan598	(Dan340×Danhuang11)×(Danhuang02×Dan599)	temperate	China
319	ZaC546	Variant plants from C103	temperate	China
320	Yu374	Synthetic	temperate	China
321	4F1	Improved from Mo17 by radiation	temperate	China
322	K14	Shen5005×6917	temperate	China
323	Cheng698	Foreign Hybrid	temperate	China
324	Zheng58	Variant plants from Ye478	temperate	China
325	BS16	Population BS16	temperate	China
326	A619	[(A171×Oh43)Oh43]	temperate	USA
327	CI7	[(L319×33-16)33-16(2)]	temperate	USA
328	DE.EX	Pineer 3140	temperate	USA
329	SC55	[(L501×L503)(L548×L569)]	subtropical	USA
330	TX5	Landrace	temperate	China
331	HSBN	Landrace	temperate	China
332	BGY	Landrace	temperate	China
333	BEM	Landrace	temperate	China
334	SW92E114	Landrace	tropical	China
335	HB	Huojiabaimaya	temperate	China
336	DSB	Landrace	tropical	China
337	BZN	Landrace	temperate	China
338	04K5686	Landrace	temperate	China
339	WMR	Landrace	temperate	China
340	MN	Landrace	temperate	China
341	Hua83-2	Landrace	temperate	China
342	NMJT	Landrace	temperate	China
343	04K5702	Landrace	temperate	China
344	04K5672	Landrace	temperate	China
345	303WX	Landrace	temperate	China
346	Xun971	Landrace	temperate	China
347	D047	Landrace	temperate	China
348	647	Landrace	tropical	China
349	QTHHSBTS	Landrace	temperate	China
350	B11	Landrace	temperate	China
351	1323	Unknown	temperate	China
352	CA47	pool 33	temperate	China
353	384-2	Unknown	temperate	China
354	Z2018F	Zheng2018F2*698-3-1-2-1-1	temperate	China
355	M153	Unknown	temperate	China
356	M165	Unknown	temperate	China
357	05WN230	05WN230-1	temperate	China
358	GY386B	GY386-1	temperate	China
359	05W002	05W002-1	temperate	China
360	07KS4	Unknown	temperate	China
361	975-12	78698×Dan9046	temperate	China
362	M97	Unknown	temperate	China
363	JY01	JiYan01-3-2-2-1-5-1	temperate	China
364	R15X1141	R15*x1141P-3-3-3-1-1-2	temperate	China
365	XZ698	xinZhong698-3-1-1-2-1-2-3	temperate	China
366	ZB648	ZhongBei648-1	temperate	China
367	LY042	Unkown	temperate	China
368	FCD0602	Unkown	temperate	China
369	LY	Unknown	temperate	China
370	CF3	Unknown	temperate	China
371	TT16	TianTai16-1-3-1-2-2-2	temperate	China
372	DH3732	DH3732-1-1-2-2-1-1	temperate	China
373	Dan4245	Dan4245-1-3-1-3-1-1	temperate	China
374	Liao5262	Liao526-2-2-2-1-2-1	temperate	China
375	Liao5263	Liao526-2-2-2-1-3-1	temperate	China
376	TY1	TY30331-2-4-2-1-3-2	temperate	China
377	TY2	TY30331-2-4-2-2-1-1	temperate	China
378	835a	U8112×Ye515	temperate	China
379	TY3	TY30331-2-4-2-2-2-1	temperate	China
380	TY4	TY30331-2-4-2-2-2-2	temperate	China
381	TY5	TY30331-2-4-2-2-3-1	temperate	China
382	TY6	TY30331-2-5-1-2-3-2	temperate	China
383	TY7	TY30331-2-5-2-1-1-3	temperate	China
384	TY8	TY30331-2-7-1-2-1-1	temperate	China
385	TY9	TY30331-2-8-1-1-3-1	temperate	China
386	TY10	TY30331-2-8-1-1-3-2	temperate	China
387	TY11	TY30331-2-8-1-2-1-1	temperate	China
388	B110	BS13(S)C5	temperate	China
389	B111	BSSS(R)C9	temperate	China
390	B113	BS11(FR)C9	temperate	China
391	B114	Pool 41	temperate	China
392	IRF314	(PA91/LH98A)-6-420-64-2-1-3-1-1-1	temperate	China
393	3411	Unknown	temperate	China
394	LG001	Unknown	temperate	China
395	5213	Improved from Mo17	temperate	China
396	501	Unknown	temperate	China
397	W138	Unknown	temperate	China
398	7381	Unknown	temperate	China
399	L3180-	Foreign hybrid	temperate	China
400	9642	Unkown	temperate	China
401	Zheng30	Zheng20×Ye478	temperate	China
402	177	Unkown	temperate	China
403	Liao138	Improved from Dan340	temperate	China
404	238	Unkown	temperate	China
405	Zheng35	Unkown	temperate	China
406	4019	G108×G172	temperate	China
407	ZZ03	Unkown	temperate	China
408	Zhong69	American Hybrid P78599	temperate	China
409	JH59	American Hybrid P78599	temperate	China
410	150	Unkown	temperate	China
411	ZH68	American Hybrid P78599	temperate	China
412	ZZ01	American Hybrid P78641	temperate	China
413	Dan3130	American Hybrid P78599	temperate	China
414	Liao159	Unkown	temperate	China
415	Zhi41	Unkown	temperate	China
416	Dan360	Lv9×Wide Pod Corn	temperate	China
417	1462	Unkown	temperate	China
418	JH96C	Synthetic	temperate	China
419	Si273	American Hybrid	temperate	China
420	268	(shen5003×U8112) F3×32	temperate	China
421	B151	Unkown	temperate	China
422	Liao5114	Tie7922×Shen5003	temperate	China
423	Shen135	Unkown	temperate	China
424	D863F	Unkown	temperate	China
425	835b	U8112×Ye515	temperate	China
426	Zheng28	Ye478×Tuxpeno	temperate	China
427	R15	American Hybrid	temperate	China
428	Zheng29	Shen5003	temperate	China
429	EN25	Unkown	temperate	China
430	IRF291	A671×LH38	temperate	China
431	7327	S37×3H-2	temperate	China
432	LXN	Landrace	temperate	China
433	DH29	American Hybrid P78599	temperate	China
434	526018	Unkown	temperate	China
435	ES40	Landrace	temperate	China
436	18-599	American Hybrid P78599	temperate	China
437	9782	American Hybrid	temperate	China
438	R08	American Hybrid P78641	temperate	China
439	B77	Pineer Two-Ear composite (BS11)-3	temperate	CIMMYT
440	Yun46	Unkown	tropical	China
441	GEMS-0001	PI503806xB94///B94	temperate	USA
442	GEMS-0002	FS8A(S):S09-43-2	temperate	USA
443	GEMS-0003	2011-01_SE32-S17_F2S4_9148-Blk22/00	temperate	USA
444	GEMS-0004	2084-02_DK212T_S11_F2S4_9151-Blk38/00	temperate	USA
445	GEMS-0005	2086-01_DK212T_S11_F2S4_9154-Blk20/00	temperate	USA
446	GEMS-0006	2088-01_DK212T_S11_F2S4_9157-Blk29/00	temperate	USA
447	GEMS-0009	2111-01_DK212T_S11_F2S4_9166-Blk31/00	temperate	USA
448	GEMS-0010	2112-02_DK212T_S11_F2S4_9169-Blk20/00	temperate	USA
449	GEMS-0011	2116-02_DK212T_S11_F2S4_9172-Blk28/00	temperate	USA
450	GEMS-0012	2120-01_DK888_S11_F2S4_9175-Blk28/00	temperate	USA
451	GEMS-0013	2121-04_DK888_S11_F2S4_9178-Blk29/00	temperate	USA
452	GEMS-0014	2127-01_DK888_S11_F2S4_9181-Blk21/00	temperate	USA
453	GEMS-0015	2131-01_DK888_S11_F2S4_9184-Blk20/00	temperate	USA
454	GEMS-0016	2132-03_DK888_S11_F2S4_9187-Blk22/00	temperate	USA
455	GEMS-0017	2142-01_DK888_S11_F2S4_9190-Blk19/00	temperate	USA
456	GEMS-0018	2143-02_DK888_S11_F2S4_9193-Blk19/00	temperate	USA
457	GEMS-0019	2146-01_DK888_S11_F2S4_9196-Blk29/00	temperate	USA
458	GEMS-0020	2150-01_DK888_S11_F2S4_9199-Blk16/00	temperate	USA
459	GEMS-0021	2152-02_DK888_S11_F2S4_65/97-Blk/97-99	temperate	USA
460	GEMS-0023	2156-02_DK888_S11_F2S4_h92847-Blk13/00	temperate	USA
461	GEMS-0024	2201-01_DK830_S11_F2S4_9208-Blk27/00	temperate	USA
462	GEMS-0025	2226-02_xL370A_S11_F2S4_9211-Blk25/00	temperate	USA
463	GEMS-0027	2250-01_xL370A_S11_F2S4_9214-Blk21/00	temperate	USA
464	GEMS-0028	2250-02_xL370A_S11_F2S4_3363-Blk03/00	temperate	USA
465	GEMS-0029	2253-01_xL370A_S11_F2S4_9220-Blk24/00	temperate	USA
466	GEMS-0030	2258-03_xL380_S11_F2S4_71/97-Blk/98	temperate	USA
467	GEMS-0032	2283-01_xL380_S11_F2S4_9229-Blk20/00	temperate	USA
468	GEMN-0033	PE001n16F2S2-44	temperate	USA
469	GEMN-0035	PE001n16F2S2-172	temperate	USA
470	GEMN-0036	PE001n16F2S2-176	temperate	USA
471	GEMN-0037	PE001n16F2S2-181	temperate	USA
472	GEMN-0039	PE001n16F2S2-239	temperate	USA
473	GEMN-0040	PE001n16F2S2-431	temperate	USA
474	GEMN-0041	PE001n16F2S2-521	temperate	USA
475	GEMN-0042	PE001n16F2S2-705	temperate	USA
476	GEMN-0043	PE001n16F2S2-857	temperate	USA
477	GEMN-0044	CH05015:N12-140-1-BB	temperate	USA
478	GEMN-0045	CH05015:N12-20-1-BB	temperate	USA
479	GEMN-0046	CH05015:N15-8-1-BB	temperate	USA
480	GEMN-0047	UR13085:N0125-014-001	temperate	USA
481	GEMN-0048	DKxL370:N11a20-31-1-BB	temperate	USA
482	GEMS-0049	DKB844:S1601-512-1-B	temperate	USA
483	GEMS-0050	DKB844:S1601-517-1-B	temperate	USA
484	GEMS-0051	CUBA164:S2008a-83-1-B	temperate	USA
485	GEMS-0052	CUBA164:S2008a-326-1-B	temperate	USA
486	GEMS-0053	CUBA164:S15-192-2-B	temperate	USA
487	GEMS-0054	ARI16035:S02-450-1-B	temperate	USA
488	GEMS-0055	ARI16035:S02-443-1-BB	temperate	USA
489	GEMN-0056	FS8B(T):N1809-946-1-B	temperate	USA
490	GEMN-0057	ARI01150:N04-545-1-B	temperate	USA
491	GEMN-0058	ARI01150:N04-696-1-B	temperate	USA
492	GEMN-0059	SCROI:N1310-398-1-B	temperate	USA
493	GEMN-0060	CHIS775:N1912-519-1-BB	temperate	USA
494	GEMS-0061	ARI16026:S17-10-1-BB	temperate	USA
495	GEMS-0062	ARI16026:S16-10-1-BB	temperate	USA
496	GEMS-0063	CUBA164:S1511b-325-001	temperate	USA
497	GEMS-0064	CUBA164:S1511b-249-1-BB	temperate	USA
498	GEMS-0065	CUBA117:S1520-41-1-BB	temperate	USA
499	GEMS-0066	CUBA117:S1520-52-1-BB	temperate	USA
500	BK	Landrace	temperate	Peru
501	SK	Landrace	temperate	USA
502	DI-16	Improved from Huangzaosi	temperate	China
503	H127	Unkown	temperate	China
504	Jing24	Improved from Huangzaosi	temperate	China
505	CML494	LPSC4F7-1-2-2-2-2-BBB	tropical	CIMMYT
506	CIMBL158	CML395/CML444B-4-1-3-1	tropical	CIMMYT
507	CIMBL159	SW1SR/COMPE1-W###52#-19-5-1-B*5	tropical	CIMMYT
508	CIMBL160	DTPWC8F317-1-1-1-#-B	tropical	CIMMYT
509	CIMBL161	LaPostaSeq C4 F140-1-1-1	tropical	CIMMYT
510	CIMBL162	LaPostaSeq C4 F273-2-2-1	tropical	CIMMYT
511	CIMBL163	CL-04343	tropical	CIMMYT
512	CIMBL164	CL-Q6203	tropical	CIMMYT
513	CIMBL165	CL-RCW01	tropical	CIMMYT
514	CIMBL166	MBR/MDRAMC4F55-2-B-#-1-1-BBBBB	tropical/subtropical	CIMMYT
515	CIMBL168	761BB2BCOx751BB-1-1-BBBBBB	tropical/subtropical	CIMMYT
516	CIMBL169	CML311/MBRC3BCF55-3-1-1-BBB	subtropical	CIMMYT
517	CIMBL170	MBR/MDRC4BCF34-1-B-#-1-1-BBBBB	tropical	CIMMYT
518	CIMBL171	MBR/MDRC3BC/MBRC5BCF59-1-B-#-1-2-BBBBB	tropical	CIMMYT
519	CIMBL172	CUBA/GUADC3F110-2-2-1-BBB	tropical	CIMMYT
520	CIMBL173	P590C7BlancosF57-1-3-1-BBB	tropical	CIMMYT
521	CIMBL174	P391C4BCOF105-1-2-3-BB	tropical	CIMMYT
522	CML451	[NPH28-1/G25)/NPH28]-1-2-1-1-3-1-B*6	tropical	CIMMYT
523	CML476	P21(MRRS)C1-525-1-B*11	tropical	CIMMYT
524	CML80	G32C19H233-2-#1-B-#####B	subtropical	CIMMYT
525	CML84	G32C19H512-2-#1-B-####-6-B	subtropical	CIMMYT
526	CML85	P34C5F21-2-#1-2-2-#	subtropical	CIMMYT
527	CML88	P34C5F186-2#1-B	subtropical	CIMMYT
528	CML99	P42(STE)C1F39-2-2-1-1-BB	subtropical	CIMMYT
529	CML112	P33C1F-B-3-3-B-##2-2-2-BB	subtropical	CIMMYT
530	CML127	((P47/MPSWCB4)11//(MPSWCB4/VEG20)-1/4/MP702//PI209135/P1162927/3/-1-3-2-B1-2-1-4-B1-B1#B1	subtropical	CIMMYT
531	CML135	(P47C1F26-1-#B1-1/P47C1F187-1#B1-3)2-4-1#B1-30-1-B1-B1-B1#B1	subtropical	CIMMYT
532	CML173	P68C1F180-1-3-1-1-B-2-BB	subtropical	CIMMYT
533	CML174	P68C1F249-1-4-4-2-BB	subtropical	CIMMYT
534	CML178	G32H12-3-1-B-1-BB	subtropical	CIMMYT
535	CML180	(G32Q/EV8444SRBC4)#-B-#-BB-21-2-BB	subtropical	CIMMYT
536	CML185	P68C1F221-3-3-2-3-BBB	subtropical	CIMMYT
537	CML187	G33QH2-1-1-2-BB	subtropical	CIMMYT
538	CML218	[EV8730SR(BC6)]-47-1-1-4-#-B	tropical	CIMMYT
539	CML219	[EV8730SR(BC6)]-171-1-1-2-#-B	tropical	CIMMYT
540	CML220	[EV8730SR(BC6)]-324-1-1-2-#-B	tropical	CIMMYT
541	CML221	[AC8730SR]-13-1-1-1-#-B	tropical	CIMMYT
542	CML222	[AC8730SR]-15-1-1-4-#-B	tropical	CIMMYT
543	CML328	89[HTSG29-1/TEYFDMR]#-96-1-2-B*3	subtropical	CIMMYT
544	CML330	89[SUWAN8422]/[P47S3/MP78:518]#-7-1-1-1-1-1-B-#-BB	subtropical	CIMMYT
545	CML333	P590C3F373-1-1-7-B-#-5-2-B-#-B	subtropical	CIMMYT
546	CML366	SA8C2F(27/3)-1-3-6-1-B	tropical	CIMMYT
547	CML367	89[G27/TEWTSR]#-59-1-2-B-1-1-BBB	subtropical	CIMMYT
548	CML368	89[G32/TSRTEW]#-171-2-3-1-BB-2-2-1-BBB	subtropical	CIMMYT
549	CML369	89[G27/TEWTSR]#-168-2-2-BBBBB	subtropical	CIMMYT
550	CML418	G15C22H100#-2-2-6-1-2-BBBBB	tropical	CIMMYT
551	CML420	G16C19H219-5-1-1-3-2-B-#-BBBB	tropical	CIMMYT
552	CIMBL175	6996BULK[COMPE2/P43-SR/COMPE]FS#20-1-1-B-1-B	tropical	CIMMYT
553	CIMBL176	DRB-F2-60-1-1-1	tropical	CIMMYT
554	CIMBL177	INTA-F2-192-2-1-1-1	tropical	CIMMYT
555	CIMBL178	DTPWC9-F115-1-4-1-1-B	tropical	CIMMYT
556	CIMBL179	DTPWC9-F73-2-1-1-1-B	tropical	CIMMYT
557	CIMBL180	DTPWC9-F16-1-4-1-1-B	tropical	CIMMYT
558	CIMBL181	CL-04935(PR8549xP23C2)-5-1-3-B*14	tropical	CIMMYT
559	CIMBL182	CL-G1624G16C23H173-1-2-B-3-2-B*7	tropical	CIMMYT
560	CIMBL183	TX114	temperate	CIMMYT
561	CIMBL184	(NC258/NC300)-B-2-2-BB	temperate	CIMMYT
562	CIMBL185	Nei402011-BBB	tropical	CIMMYT
563	CIMBL186	CML311/MBRC3F35-1-3-2-BBB	tropical	CIMMYT
564	CML4	P21C5F109-3-1-5-4-B-1-#-BB-1-B	tropical	CIMMYT
565	CML22	P25F31-1-2-1-3-1-B-##	tropical	CIMMYT
566	CML23	P25F112-2-2-2-1-4-B-##	tropical	CIMMYT
567	CML37	P32C4F128-1-1-B-#*5	tropical	CIMMYT
568	CML39	P32C4F242-3-1-B-#*5	tropical	CIMMYT
569	CML68	P32C5F71-2-2-2-1-B1-8-B1-B1#B1	tropical	CIMMYT
570	CML86	P34C5F34-4-#3-B-####	subtropical	CIMMYT
571	CML87	P34C5F140-3-#2-B	subtropical	CIMMYT
572	CML89	P34C5F188-1-#2-9-1-###	subtropical	CIMMYT
573	CML91	P42C4F101-3-1-B-###	subtropical	CIMMYT
574	CML92	P42C4F123-3-2-2-2-##	subtropical	CIMMYT
575	CML94	P42C4F130-1-1-B-##	subtropical	CIMMYT
576	CML95	P42C4F226-1-#2-2-1-##	subtropical	CIMMYT
577	CML96	P42C4F233-1-#2-B-#*6-2-B	subtropical	CIMMYT
578	CML97	P42C4F236-1-1-B-#	subtropical	CIMMYT
579	CML98	P42C4F268-1-1-B-##	subtropical	CIMMYT
580	CML101	P44C4F65-1-#1-B-####2-1-2-BB	subtropical	CIMMYT
581	CML103	P44C4F101-3-#1-1-B-###	subtropical	CIMMYT
582	CML107	P44C4F231-1-#1-B-#####B	subtropical	CIMMYT
583	CML111	(G32F32/P42F258)-11-1-2-BBB	subtropical	CIMMYT
584	CML123	(P47/MPSCWB4/3/PI209135/PI162927//P1218191/P1209135/4/PI20-9135/PI226685//P1317328/PI218191/3/P47/MPSWCB4)-9-2-3-B12-2-8-B1-B1	subtropical	CIMMYT
585	CML129	G32C19#32-1#1-5-1#B1#B1-2-B1-B1#B1	subtropical	CIMMYT
586	CML132	B1#B1-(KC12F2/C31)-86-4-6-1-1-5#B1	subtropical	CIMMYT
587	CML138	xT1055-29-3-1-1-1-3-B1-B1#B1	subtropical	CIMMYT
588	CML140	P62C3F87-2-1-##-1-B-#-B	tropical	CIMMYT
589	CML141	P62C5F24-5-3-2-1-BB-2-BB-#	tropical	CIMMYT
590	CML154	[EV8762SR]-17-1-BB-#	tropical	CIMMYT
591	CML157	P62C1F24-5-3-2-1-B-2-1-1-B-#	tropical	CIMMYT
592	CML161	G25QC18H520-1-1#-1-2#-5-3-B-1-BBBB-#	tropical	CIMMYT
593	CML175	P68C0F77-2-3-7-B-2-3-1-B-1-BB	subtropical	CIMMYT
594	CML182	WOMTA1-B-1-1-1-BB	subtropical	CIMMYT
595	CML186	P67C2F26-1-2-1-BB	subtropical	CIMMYT
596	CML230	[EV8749SR(BC6)]-6-1-1-1-BB	tropical	CIMMYT
597	CML231	[EV8749SR(BC6)]-79-1-1-1-BB	tropical	CIMMYT
598	CML232	[EV8749SR(BC6)]-99-1-1-1-BB	tropical	CIMMYT
599	CML249	(G24TSR19/21F163)-1-1-1-2-BB-F	tropical	CIMMYT
600	CML259	(21F88/21F162)-6-2-2-1-BB-F	tropical	CIMMYT
601	CML261	P21C6S1H177-2-B-4-2-1-BB-F	tropical	CIMMYT
602	CML269	P25STEC1F13-6-1-1-#-BBB-F	tropical	CIMMYT
603	CML306	SINTAMTSR-19-1-2-3-1-BB-F	tropical	CIMMYT
604	CML310	FERKE8243-33-1-B-##	tropical	CIMMYT
605	CML316	P500C0F114-1-1-B*3	subtropical	CIMMYT
606	CML317	P47C4F90-1-2-B*4	subtropical	CIMMYT
607	CML321	P502C0F1-1-3-1-B*4	subtropical	CIMMYT
608	CML322	89[L/LMBR]17-B-5-3-1-4-B*4	subtropical	CIMMYT
609	CML331	89[SUWAN8422]/[P47S3/MP78:518]#-183-1-2-1-2-2-B-#-BB	subtropical	CIMMYT
610	CML334	P590C3F374-2-1-2-B-#-3-3-B-#-B	subtropical	CIMMYT
611	CML371	MBRET(W)F2-56-1-1-1-BB-6-BB	subtropical	CIMMYT
612	CML372	MBRET(W)F2-177-3-1-1-BB	subtropical	CIMMYT
613	CML373	P43SR-4-1-1-2-1-B-8-1-BBB	subtropical	CIMMYT
614	CML374	P43SR-177-1-1-2-1-5-2-3-BB	subtropical	CIMMYT
615	CML379	P501C1#-303-1-1-1-2-1-3-B	subtropical	CIMMYT
616	CML381	P501C1#-401-3-1-2-BB	subtropical	CIMMYT
617	CML382	P501C1#-886-3-1-1-BB	subtropical	CIMMYT
618	CML416	IKENE8149SR-68-3-#-2-BBB-4-B*9	tropical	CIMMYT
619	CML450	(SEGR-6-5-#xNPH28-1)-1-1-1-BB-1-2-B*6	tropical	CIMMYT
620	CML482	G19C3H104-3-1-B-2-3-BB	tropical	CIMMYT
621	CML483	P502C2-16-2-2-1-3-B-1-BB	subtropical	CIMMYT
622	CML484	MBRET(W)C1F139-2-1-B-2-BBBBBBB	subtropical	CIMMYT
623	CML490	P63C2F161-1-3-BB-2-BB-2-B	tropical	CIMMYT
624	CML495	[PNVABCO(S/D)/NPH-28]F32-B-1-B-1-2-BBBBBB	tropical	CIMMYT
625	CIMBL187	H-16	tropical	CIMMYT
626	CIMBL188	DTP2WC4H255-1-2-2-BB/LATA-F2-138	tropical	CIMMYT
627	CIMBL189	DTPWC8F347-1-3-1-B	tropical	CIMMYT
628	CIMBL190	DTPWC8F324-1-1-1-#-B	tropical	CIMMYT
629	CIMBL191	DTPWC8F266-1-1-1-#-B	tropical	CIMMYT
630	CIMBL192	DTPWC9-F109-2-6-1-1-B	tropical	CIMMYT
631	CIMBL193	DTPWC9-F2-3-2-1-1-B	tropical	CIMMYT
632	CIMBL194	DTPWC9-F103-2-1-1-1-B	tropical	CIMMYT
633	CIMBL195	DTPWC9-F18-1-3-1-1-B	tropical	CIMMYT
634	CIMBL196	LaPostaSeqC0F12-2-1-1	tropical	CIMMYT
635	CIMBL197	CL-04930(P49C2H12-1-4xPR8549-1-1)-1-1-3-B*8	tropical	CIMMYT
636	CIMBL198	CL-04934(P49C2H12-5-4xP23C2-11-1)-2-2-2-B*10	tropical	CIMMYT
637	CIMBL199	CL-G1632G16C20MH44-#-3-3-1-B*5	tropical	CIMMYT
638	CIMBL200	CL-QRCWQ15	tropical	CIMMYT
639	CIMBL201	CL-SPLW05SPLC7F275-1-1-1-1-1-BB	tropical	CIMMYT
640	CIMBL202	LAMA2002-20-6-B	tropical/subtropical	CIMMYT
641	CIMBL203	P84C3BCxP391C3F38-1-3-2-2-1-1-2-BB	tropical	CIMMYT
642	CIMBL204	MBRC6BCF234-1-B-#-1-1-BBBBB	tropical	CIMMYT
643	CIMBL205	MBR-ET(W)C1F139-2-1-B-2-BBBBBBxMBRC5BCF13-3-1-2-BBBB-1-2-BBB	tropical	CIMMYT
644	CIMBL206	EJURA/SIN35C4F52-2-2-2-BBB	tropical	CIMMYT
645	CIMBL207	CUBA/GUADC3F53-3-1-1-BBB	tropical	CIMMYT
646	CIMBL208	P591C4F3-1-2-2-BBB	tropical	CIMMYT
647	CIMBL209	P591C4F55-2-2-2-BBB	tropical	CIMMYT
648	CIMBL210	MIRTC5BCOF62-2-2-1-1-2-1-BB	tropical/subtropical	CIMMYT
649	CIMBL211	P84C3BCxMIRTC5BCOF10-1-2-2-2-3-1-BB	tropical	CIMMYT
650	CIMBL212	P84C3BCxMIRTC5BCOF80-4-2-1-4-1-1-BB	tropical	CIMMYT
651	CIMBL213	P84C3BCxP390BCO/CMLC4F92-B-2-1-2-1-BB	tropical	CIMMYT
652	CML3	P21C5F84-2-1-B-3-B	tropical	CIMMYT
653	CML5	P21C5F133-1-B-##-B	tropical	CIMMYT
654	CML9	P21C5F219-3-1-B-###	tropical	CIMMYT
655	CML12	P21C5F229-2-2-1-2-####	tropical	CIMMYT
656	CML13	P21C5F241-1-2-2-4-###	tropical	CIMMYT
657	CML15	AC7522-6-4-1-##	tropical	CIMMYT
658	CML16	P22F100(S2)-20-3-BBB	tropical	CIMMYT
659	CML17	P22TSR(S2)-40-2-1-2-B	tropical	CIMMYT
660	CML24	P25F128-2-1-B-###	tropical	CIMMYT
661	CML38	P32C4F142-1-1-B-###	tropical	CIMMYT
662	CML43	AC7843-16-1-2-B-1-B	tropical	CIMMYT
663	CML47	P43C6F133-1-5-1-BBB	tropical	CIMMYT
664	CML48	PORILLO8073-11-1-1-##	tropical	CIMMYT
665	CML49	STAROSA8073-6-1-1-###	tropical	CIMMYT
666	CML133	P44C4F182-2-1-2-2#B1#B1-2-2-8-B1-B1#B1	subtropical	CIMMYT
667	CML142	P62C5F93-5-6-1-3-BBB-7-BB-#	tropical	CIMMYT
668	CML144	P62C5F182-2-1-2-BB-3-1-##	tropical	CIMMYT
669	CML147	P63C2F53-1-1-BBB-9-BB-#	tropical	CIMMYT
670	CML150	G24QH169-2-1-B-3-1-1-BB-3-B-##-B	tropical	CIMMYT
671	CML153	S8662Q-28-4-BBB-#	tropical	CIMMYT
672	CML159	P63C2F5-1-3-1-B-2-1-1-B-#	tropical	CIMMYT
673	CML196	MSR129-2S3-4-1-BB	tropical	CIMMYT
674	CML201	MSR85-1S3-1-1-BB	tropical	CIMMYT
675	CML202	ZSR923S4BULK-5-1-BB	tropical	CIMMYT
676	CML204	[7794]-SELF-4-1-S9-1-4-7-4-5-BB	tropical	CIMMYT
677	CML208	[EV7992]#B#B-64-4-2-4-2-BB	tropical	CIMMYT
678	CML216	[MSR:131]-3-3-3-5-BB	tropical	CIMMYT
679	CML238	[LB(1)8232SR(BC3)]-229-1-1-1-B	tropical	CIMMYT
680	CML248	(G24F94/G24F6)-8-1-1-4-BB-F	tropical	CIMMYT
681	CML254	TUxSEQ-149-2-BBB-##-1-BB-F	tropical	CIMMYT
682	CML257	P21C6S1H154-5-B-1-1-1-BB-F	tropical	CIMMYT
683	CML260	P21C6S1H254-2-B-1-4-2-BB-F	tropical	CIMMYT
684	CML268	P23STEC1F45-1-1-1-2-3-BB-F	tropical	CIMMYT
685	CML270	P29STEC1F17-4-1-1-2-1-BB-F	tropical	CIMMYT
686	CML274	(AC7643/43F7)-2-3-4-3-BB-F	tropical	CIMMYT
687	CML279	P43STEC1F26-2-2-1-2-3-BB-F	tropical	CIMMYT
688	CML281	(43/PORILLO8043)-5-1-2-2-BB-F	tropical	CIMMYT
689	CML319	89[CRARG/CIMSHPLNPH]6-3-2-4-BB	subtropical	CIMMYT
690	CML320	P501C0F112-2-5-1-1-B*4	subtropical	CIMMYT
691	CML340	LPSEQC3-H20-4-1-1-2-3-##-BB	tropical	CIMMYT
692	CML341	LPSEQC3-H1-2-2-2-1-1-##-BB	tropical	CIMMYT
693	CML343	LPSEQC3-H17-1-2-3-2-1-##-BB	tropical	CIMMYT
694	CML344	TS6C1-F118-1-2-3-1-2-##-BB	tropical	CIMMYT
695	CML377	89[SPMAT/P600]#-84-4-B*8	subtropical	CIMMYT
696	CML378	SLWHGBF45-3-1-1-B-2-BB	subtropical	CIMMYT
697	CML384	P502C1#-771-2-2-1-3-B	subtropical	CIMMYT
698	CML386	[EV7992#/EVPOP43SRBC3]#B#BSR-118-2-2-5-7-B-1-1-B*4	tropical	CIMMYT
699	CML387	[EV7992#/EV8449SR]C1F2-334-1(OSU8I)-1-1-BB-3-B*4	tropical	CIMMYT
700	CML395	90323(B)-1-B-1-B*4	tropical	CIMMYT
701	CML397	P21STEC1F43-4-1-3-1-3-BBB-2-##-B*6	tropical	CIMMYT
702	CML401	P21F219(S4FRIP)-##-7-BBBBBBBB	tropical	CIMMYT
703	CML402	AC8222-6-2-2-B-##-2-BBB-1-#-B*9	tropical	CIMMYT
704	CML406	(AC7643/PR7729)-3-4-1-2-BBB-2-B-#-B*9	tropical	CIMMYT
705	CML407	(G24TSR19/P21F199)-1-1-B-2-2-BBB-1-B-#-B*8	tropical	CIMMYT
706	CML413	SINTAMTSR-23-3-2-3-2-BB-F-##-BBBBB	tropical	CIMMYT
707	CML442	[M37W/ZM607#BF37SR-2-3SR-6-2-x]-8-2-x-1-BBB	tropical	CIMMYT
708	CML446	[PNVABCO(S/D)xNPH-100]FS4-B-1-2-1-B*4	tropical	CIMMYT
709	CML251	(21F114/21F38)-5-3-2-1-BB-F	tropical	CIMMYT
710	CML252	TUxSEQ-21-1-2-1-B-##-2-BB-F	tropical	CIMMYT
711	CML253	(21F218/21F76)-3-2-1-1-BB-F	tropical	CIMMYT
712	CML258	P21C5F218-2-3-B-###-B-1-BBB-F	tropical	CIMMYT
713	CML265	P21C6S1H254-2-B-1-4-5-BB-F	tropical	CIMMYT
714	CML271	P29STEC1F25-6-4-1-#-BBB-F	tropical	CIMMYT
715	CML275	P43STEC1F25-4-1-1-1-3-BB-F	tropical	CIMMYT
716	CML276	P43STEC1F25-4-1-1-2-1-BB-F	tropical	CIMMYT
717	CML280	P43STEC1F19-5-1-2-2-2-BB-F	tropical	CIMMYT
718	CML292	(P28/TSR)-33-2-7-1-2-BB-F	tropical	CIMMYT
719	CML295	SINTAMTSR-76-2-1-1-1-BB-F	tropical	CIMMYT
720	CIMBL214	CL-021119 P21C5HC38-1-2-#-1-1-1-BBBB-1-####-B*8	tropical	CIMMYT
721	CIMBL215	CL-021114=SIR TUxPEÑO WHITE-15-3-3-1-BBB	tropical	CIMMYT
722	CIMBL216	CL-G2305 =G23C26HS235-7-1-1-5-BBB-10-B	tropical	CIMMYT
723	CIMBL217	CL-G2501=[(NPH28-1*G25)*NPH2]-1-2-1-1-3-1-BBBB	tropical	CIMMYT
724	CIMBL218	CL-G2309=G23C26HS179-1-4-2-3-B*4-B	tropical	CIMMYT
725	CIMBL219	CL-03618=P36C9HC60-B-1-B*10-B	tropical	CIMMYT
726	CIMBL220	CL-02450=P24STEC1HC16-1-3-3-1-2-BBB-1-###-9-B*9-B	tropical	CIMMYT
727	CIMBL221	P501C2-279-1-1-2-BB-1-BB	subtropical	CIMMYT
728	CIMBL222	Pob33C3-238-1-1-1-3-BBBB	subtropical	CIMMYT
729	CIMBL223	MIRTC5 BCO F80-2-1-1-1-1-B	tropical	CIMMYT
730	CIMBL224	MBR-ET WHITE F2-202-2-3-x-BB-#-#-B	subtropical	CIMMYT
731	CML10	Pob21C5HC219-3-2-2-3-B-2-2-###	tropical	CIMMYT
732	CML11	Pob21C5HC219-3-2-2-3-#-7-1-B-4-1-B	tropical	CIMMYT
733	CML19	Pob24HC26-1-3-4-2-B-3-1-##	tropical	CIMMYT
734	CIMBL225	SM953001RPP-68-1-1-B	tropical/subtropical	CIMMYT
735	CIMBL226	CLQ-RCWQ01=(6207QB/6207QA)-1-4-#-2-2-BB-1-B	tropical	CIMMYT
736	CIMBL227	CL-RCY003=[CL-00331*v]-3-B-3-2-1-B*5	tropical	CIMMYT
737	CIMBL228	CL-CA34501	tropical	CIMMYT
738	CIMBL229	(CML226xCML295)-77-3-1-1-BB	tropical	CIMMYT
739	CIMBL230	(CML264*CL-02510)-B-40-2-1-1-BB	tropical	CIMMYT
740	CIMBL231	CL-02845 AC8328BNC6-82-1-1-2-BBBB	tropical	CIMMYT
741	CIMBL232	CL-03613 P36C9HC90-B-5-B*9	tropical	CIMMYT
742	CIMBL233	(CML297*CL-2410)-B-26-1-BB	tropical	CIMMYT
743	CIMBL234	89[TL8645]/[P47s3/Mp78:518]B-24-1-3-2-1-4-B-#-B*9-B	tropical/subtropical	CIMMYT
744	CIMBL235	PobSEW-HG"A"C0F11-1-3-2-1-1-1-BBB	subtropical	CIMMYT
745	CIMBL236	Pob401HG"A"C2F13-1-1-1-2-1-5-BBBB	subtropical	CIMMYT
746	CIMBL237	P501C2-107-4-1-2-5-B-2-BB	subtropical	CIMMYT
747	CIMBL238	SM003001RBS-2-2-1-B	tropical/subtropical	CIMMYT
748	CIMBL239	SM003001RBS-4-1-2-B	tropical/subtropical	CIMMYT
749	CIMBL240	SM003001RBS-6-1-1-B	tropical/subtropical	CIMMYT
750	CIMBL241	SM003001RBS-9-1-1-B	tropical/subtropical	CIMMYT
751	CIMBL242	SM003001RBS-11-1-1-B	tropical/subtropical	CIMMYT
752	CIMBL243	SM003001RBS-12-1-1-B	tropical/subtropical	CIMMYT
753	CIMBL244	SM003001RBS-14-1-1-B	tropical/subtropical	CIMMYT
754	CIMBL245	SM003001RBS-16-1-1-B	tropical/subtropical	CIMMYT
755	CIMBL246	SM003001RBS-19-1-1-B	tropical/subtropical	CIMMYT
756	CIMBL247	SM003001RBS-20-1-2-B	tropical/subtropical	CIMMYT
757	CIMBL248	SM003001RBS-21-1-1-B	tropical/subtropical	CIMMYT
758	CIMBL249	SM003001RBS-25-1-1-B	tropical/subtropical	CIMMYT
759	CIMBL250	SM003001RBS-28-1-1-B	tropical/subtropical	CIMMYT
760	CIMBL251	SM003001RBS-30-1-1-B	tropical/subtropical	CIMMYT
761	CIMBL252	89( L/LMBR)11-F2-4-3-1-3-BBBB-#4-B	subtropical	CIMMYT
762	CIMBL253	(P73TLC3# -74-2-6-1-5-#-#-BxCML449)-1-1-2-BB	tropical	CIMMYT
763	CIMBL254	(P73TLC3# -74-2-6-1-5-#-#-BxCML449)-1-3-1-BB	tropical	CIMMYT
764	CIMBL255	(P73TLC3# -74-2-6-1-5-#-#-BxCML449)-1-53-1-BB	tropical	CIMMYT
765	CIMBL256	(P73TLC3# -74-2-6-1-5-#-#-BxCML449)-1-54-1-BB	tropical	CIMMYT
766	CIMBL257	(P73TLC3# -74-2-6-1-5-#-#-BxCML449)-1-74-1-BB	tropical	CIMMYT
767	CIMBL258	(P73TLC3# -74-2-6-1-5-#-#-BxCML449)-1-92-1-BB	tropical	CIMMYT
768	CIMBL259	(CL G2309 x ([(P390BCOC3 F191-1-1-1-4-BBBB) x (P73TLC3#-96-3-4-#)]-2-2-3))-1-8-1-BB	tropical	CIMMYT
769	CIMBL260	(CL G2309 x ([(P390BCOC3 F191-1-1-1-4-BBBB) x (P73TLC3#-96-3-4-#)]-2-2-3))-1-11-1-BB	tropical	CIMMYT
770	CIMBL261	(CL G2309 x ([(P390bCOC3 F191-1-1-1-4-BBBB) x (P73TLC3#-96-3-4-#)]-2-2-3))-1-16-1-BB	tropical	CIMMYT
771	CIMBL262	(CL G2309 x ([(P390BCOC3 F191-1-1-1-4-BBBB) x (P73TLC3#-96-3-4-#)]-2-2-3))-1-19-1-BB	tropical	CIMMYT
772	CIMBL263	(CL G2309 x ([(P390BCOC3 F191-1-1-1-4-BBBB) x (P73TLC3#-96-3-4-#)]-2-2-3))-1-21-1-BB	tropical	CIMMYT
773	CIMBL264	(CL G2309 x ([(P390BCOC3 F191-1-1-1-4-BBBB) x (P73TLC3#-96-3-4-#)]-2-2-3))-1-24-1-BB	tropical	CIMMYT
774	CIMBL265	(CL G2309 x ([(P390BCOC3 F191-1-1-1-4-BBBB) x (P73TLC3#-96-3-4-#)]-2-2-3))-1-54-1-BB	tropical	CIMMYT
775	CIMBL266	(CL G2309 x ([(P390BCOC3 F191-1-1-1-4-BBBB) x (P73TLC3#-96-3-4-#)]-2-2-3))-1-60-1-BB	tropical	CIMMYT
776	CIMBL267	(CL G2309 x ([(P390BCOC3 F191-1-1-1-4-BBBB) x (P73TLC3#-96-3-4-#)]-2-2-3))-1-81-2-BB	tropical	CIMMYT
777	CIMBL268	(CL G2309 x ([(P390BCOC3 F191-1-1-1-4-BBBB) x (P73TLC3#-96-3-4-#)]-2-2-3))-1-90-1-BB	tropical	CIMMYT
778	CIMBL269	(CL G2309 x ([(P390BCOC3 F191-1-1-1-4-BBBB) x (P73TLC3#-96-3-4-#)]-2-2-3))-1-107-BB	tropical	CIMMYT
779	CIMBL270	[(P73TLC3# -111-2-4-#-#-BB) x (RCW01)]-1-111-2-BB	tropical	CIMMYT
780	CIMBL271	[(P73TLC3# -111-2-4-#-#-BB) x (RCW01)]-1-153-1-BB	tropical	CIMMYT
781	CIMBL272	[(P73TLC3# -111-2-4-#-#-BB) x (RCW01)]-1-162-2-BB	tropical	CIMMYT
782	CIMBL273	[(RCW01) x (P73TLC3#-153-1-1-#-#-3-B)]-1-21-1-BB	tropical	CIMMYT
783	CIMBL274	(P79RH-133-1-2-#-# xCML451)-1-2-1-BB	tropical	CIMMYT
784	CIMBL275	(P79RH-133-1-2-#-# xCML451)-1-23-1-BB	tropical	CIMMYT
785	CIMBL276	(P79RH-133-1-2-#-# xCML451)-1-26-1-BB	tropical	CIMMYT
786	CIMBL277	(P79RH-133-1-2-#-# xCML451)-1-48-2-BB	tropical	CIMMYT
787	CIMBL278	[((P390BCOC3 F191-1-1-1-4-BBBB) x (P73TLC3#-115-1-4-#))-1-2-8) x RCW01]-1-25-BB	tropical	CIMMYT
788	CIMBL279	[((P390BCOC3 F191-1-1-1-4-BBBB) x (P73TLC3#-115-1-4-#))-1-2-8) x RCW01]-1-170-BB	tropical	CIMMYT
789	CIMBL280	[((P390BCOC3 F191-1-1-1-4-BBBB) x (P73TLC3#-115-1-4-#))-1-2-8) x RCW01]-1-251-BB	tropical	CIMMYT
790	CIMBL281	[((P390BCOC3 F191-1-1-1-4-BBBB) x (P73TLC3#-115-1-4-#))-1-2-8) x RCW01]-1-253-BB	tropical	CIMMYT
791	CIMBL282	[(P73TLC3# -111-2-4-#-#-BB) x (RCW01)]-1-228-BB	tropical	CIMMYT
792	CIMBL283	(CLQ-RCWQ01 x P73TLC3# -153-1-1-#-#-B)-1-2-2-BB	tropical	CIMMYT
793	CIMBL284	(CLQ-RCWQ01 x P73TLC3# -153-1-1-#-#-B)-1-26-1-BB	tropical	CIMMYT
794	CIMBL285	(CLQ-RCWQ01 x P73TLC3# -153-1-1-#-#-B)-1-28-1-BB	tropical	CIMMYT
795	CIMBL286	(CLQ-RCWQ01 x P73TLC3# -153-1-1-#-#-B)-1-60-2-BB	tropical	CIMMYT
796	CIMBL287	(CLQ-RCWQ01 x P73TLC3# -153-1-1-#-#-B)-1-63-2-BB	tropical	CIMMYT
797	CIMBL288	(CLQ-RCWQ01 x P73TLC3# -153-1-1-#-#-B)-1-64-2-BB	tropical	CIMMYT
798	CIMBL289	(CLQ 6203 x P73TLC3# -74-2-6-1-5-#-#-B)-1-51-3-1-BB	tropical	CIMMYT
799	CIMBL290	MIRTC5 BCO F10-1-2-2-2-1xLa Posta Seq C7-F180-1-2-2-1-1-1-BBBB	tropical	CIMMYT
800	CIMBL291	MIRTC5 BCO F90-3-1-2-4-1xSR P76-1-1-1-BBBB	tropical	CIMMYT
801	CIMBL292	MIRTC5 BCO F90-3-1-2-4-1xLa Posta Seq C7-F179-3-4-1-1-1-1-BBBB	tropical	CIMMYT
802	CIMBL293	P390BCOC3/254/247 F9-1-3-1-BxP73TLC3#-153-1-1-1-1-BBBB	tropical	CIMMYT
803	CIMBL294	La Posta Seq C7-F103-2-1-1-1xMIRTC5 Bco F24-2-1-2-1-1-2-1-BBBB	tropical	CIMMYT
804	CIMBL295	La Posta Seq C7-F180-1-1-2-2xP390bcoC3 F154-1-1-1-2-B-B-B-1-2-BBBBB	tropical	CIMMYT
805	CIMBL296	MIRTC5 BCO F80-4-2-1-2-1-1-BBBBBBB	tropical	CIMMYT
806	CIMBL297	P84C3BCxMIRTC5 Bco F1-1-2-1-1-1-2-BBBBBBB	tropical	CIMMYT
807	CIMBL298	P84C3BCxLine recycle LLTpreAsiaxMIRT F25-2-2-2-2-BBBBBBB	tropical	CIMMYT
808	CIMBL300	MIRTC5 BCO F90-3-1-2-4-1xLa Posta Seq C7-F103-2-2-2-2-1-1-BBBBB	tropical	CIMMYT
809	CIMBL301	MIRTC5 BCO F90-3-1-2-4-1xCL-RCW13-1-1-BBBBB	tropical	CIMMYT
810	CIMBL302	P390BCOC3 F25-1-1-1-1xP73TLC3#-153-1-1-2-1-BBBBB	tropical	CIMMYT
811	CIMBL303	P390BCOC3 F25-1-1-1-1xSR P76-1-1-1-BBBBB	tropical	CIMMYT
812	CIMBL304	P390BCO/CML C4 F24-B-1-2-1xSR P76-1-1-1-BBBBB	tropical	CIMMYT
813	CIMBL305	La Posta Seq C7-F78-2-1-1-1xP390BCO/CMLC4 F15-B-1-1-1-2-2-BBBBB	tropical	CIMMYT
814	CIMBL306	MIRTC4AM F101-B-2-1-BBBBBB	tropical	CIMMYT
815	CIMBL307	MIRTC4AM F128-B-1-3-BBBBBB	tropical	CIMMYT
816	CIMBL308	MIRTC4AM F150-B-1-3-BBBBBB	tropical	CIMMYT
817	CIMBL309	MIRTC4AM F166-B-1-1-BBBBBB	tropical	CIMMYT
818	CIMBL310	P390AM/CML C4 F230-B-2-1-2-2-BBBBBBB	tropical	CIMMYT
819	CIMBL311	P391C2 F22-1-1-2-1-BBBBBBB	tropical	CIMMYT
820	CIMBL312	MIRTC5AM F40-1-2-3-1-1xMIRTC5AM F111-3-2-1-2-1)-1-1-BBBB	tropical/subtropical	CIMMYT
821	CIMBL313	P390AMC3/285x287 F27-2-1-3xMIRTC5AM F24-2-1-1-1-1)-2-1-BBBB	tropical	CIMMYT
822	CIMBL314	P390AMC3/285x287 F27-2-1-3xP390AMC3/287 F23-1-1-2-B)-1-1-BBBB	tropical	CIMMYT
823	CIMBL315	P390AMC3/285x287 F27-2-1-30AMC3/287 F23-1-1-2xMIRTC5Am F96-1-1-1-3-1)-1-1-BBBBB	tropical	CIMMYT
824	CIMBL316	CA14517/P145C4MH7-1-B-1-1-B-1-1-BBBBBBBBBB	tropical/subtropical	CIMMYT
825	CIMBL317	CA00310/AMATLC0HS71-1-1-2-1-1-1-B*4-BBBBBBB	tropical	CIMMYT
826	CIMBL318	CA003114/SW1(S)C11-14-1-5-3-2-BBBBBBBBBB	tropical	CIMMYT
827	CIMBL319	CA003118/SAMTSR-61-3-2-4-4-B*4-##-B*9-BBBBB	tropical	CIMMYT
828	CIMBL320	CA003132/SINAMTSR23-3-2-4-1-BBBB-##-B-#-B*8-BBBBB	tropical/subtropical	CIMMYT
829	CIMBL321	Nei 402022-BBBBBBB	tropical	CIMMYT
830	CIMBL322	Nei 9008-BBBBBBB	tropical	CIMMYT
831	CIMBL323	MIRTC5AM F24-2-1-1-4-2-1-BBBBBBB	tropical/subtropical	CIMMYT
832	CIMBL324	Pop391 C4 F4-1-1-2-BBBBBB	tropical	CIMMYT
833	CIMBL325	Pop391 C4 F138-1-1-2-BBBBBB	tropical	CIMMYT
834	CIMBL327	P390AM/CML C4 F253-B-2-2-1-1-BBBBBBB	tropical	CIMMYT
835	CIMBL328	MIRT C4 PaP-D AMxPop351-Late Yellow DMR Heterotic Group A-3-3-1-BBBBB	tropical/subtropical	CIMMYT
836	CIMBL329	P390AMC3/285x287 F27-2-1-3xP390amC3/287 F23-1-1-2-B)-1-2-BBBBB	tropical	CIMMYT
837	CIMBL330	P390AMC3/285x287 F27-2-1-3xMIRTC5Am F24-2-1-1-1-1)-2-2-BBBBB	tropical	CIMMYT
838	CIMBL331	P390AMC3/285x287 F73-3-2-3xP390amC3/287 F23-1-1-2-B)-1-2-BBBBB	tropical	CIMMYT
839	CIMBL332	P390AMC3/285x287 F73-3-2-3xMIRTC5Am F96-1-1-1-3-1)-2-1-BBBBB	tropical	CIMMYT
840	CIMBL333	P390BCO C3 F25-1-1-1-1xCML 343-1-1-BBBB	tropical	CIMMYT
841	CIMBL334	P391C2Bc F235-1-1-1-1xSR P76-1-2-1-BBBB	tropical	CIMMYT
842	CIMBL335	CA00314 PIO3011F2-3-5-3-1-BBBBBBBBBBB	tropical/subtropical	CIMMYT
843	CIMBL336	CA00326 KSx3601F2-9-1-1-2-BBBBBB	tropical/subtropical	CIMMYT
844	CIMBL337	CTS013064/PIO3011F2-3-5-3-1-BBBB/Ki45-BBBBBB	tropical	CIMMYT
845	CIMBL338	CTS013082/PIO3011F2-5-3-1-3-BBBB/Nei402011-BBBBBB	tropical/subtropical	CIMMYT
846	CIMBL339	CTS013118/KTx3753F2-5-1-1-2-BBBB/Nei402011-BBBBBB	tropical/subtropical	CIMMYT
847	CIMBL340	CTS013132/NS1(S)C1S5-261-7-3-1-2-1-1-BBBBB/Nei402004-BBBBBB	tropical/subtropical	CIMMYT
848	CIMBL341	CTS013178/SW1(S)C11-42-1-B-B-1-3-BBBB/Nei402011-BBBBBB	tropical/subtropical	CIMMYT
849	CIMBL342	CA02402/(24STE-5*24STE-17)-BBBB-###-B-3-B-1-BBBBBBBBBB	tropical/subtropical	CIMMYT
850	CIMBL343	MIRT C4 PaP-D AMxCUBA/GUAD-B-2-1-2-BBBBB	tropical/subtropical	CIMMYT
851	CIMBL344	POB45 AMxMIRT C4 PaP-D AM-1-1-1-BBBBB	tropical	CIMMYT
852	CIMBL345	S98D031xCORPOICA H-108 (LASP 2*LASP 3) x CLA-44-2-1-1-BBBBB	tropical/subtropical	CIMMYT
853	CIMBL346	HS-8xCML-297 x CL-02410-2-1-1-BBBBB	tropical	CIMMYT
854	CIMBL347	CL-02410 x CML-287xCL-02843 x CML-287-2-1-1-BBBBB	tropical	CIMMYT
855	CIMBL348	CTS993050 CA00350 x CA00302xCTS 993004 CA00334 x CA00302-1-1-1-BBBBB	tropical/subtropical	CIMMYT
856	CIMBL349	(P63C2HC161-1-3-BB-2-BB-5-1-B*4-1xP62C5HC2-1-2-2-1-1-B-4-B*5x(CML146xCLQ-6203)-34-1-1xCML144)-1-1-1BBBB	tropical	CIMMYT
857	CIMBL350	(P84C3xP63C2HC5-1-3-1-B-2-1-B-#xCML159xP62C3HC163-3-1-3-1-B-1-2-B*8xCML156)-2-1-1-BBBB	tropical	CIMMYT
858	CIMBL351	((CML144*CML159) x CML148x(CLQ-6203 x CL-04374)-B-25-2xCML159)-1-2-1-BBBB	tropical	CIMMYT
859	CIMBL352	((CML146 x CML150)-B-29-3 x CML144xCML264Q x CML273Q) -1-2-1-BBBB	tropical	CIMMYT
860	CIMBL353	((CML146xCL-04321)-B-12-2xCLQ-6203xP5 (6304Q/6303Q)-B-6-1-3-3-BBBBB x P14 P62C2HC182-2-1-2BB-3-1-## CML144)-1-1-1-BBBBB	tropical	CIMMYT
861	CIMBL354	((CML146xCML176)-B-43-1xCML144x(CLQ-6203xCL-04321)-B-21-1xCML159)-1-1-1-BBBB	tropical	CIMMYT
862	CIMBL355	((CML147xCL-RCW01)-B-39-1xCLQ-6203x(CML147xCL-RCW01)-B-52-1xCML144)-1-1-1-BBBB	tropical	CIMMYT
863	CIMBL356	((CLQ-6203xCL-04321)-B-21-1xCML159xP63C2HC161-1-3-BB-2-BB-5-1-B*4-1xP62C5HC2-1-2-2-1-1-B-4-BB-3-B-B)-2-1-1-BBBB	tropical	CIMMYT
864	CIMBL357	((CML176xCL-RCW01)-B-12-1xCML159x(CML146xCL-RCW01)-B-26-2xCML144-1-2-1)-BBBB	tropical	CIMMYT
865	CIMBL358	(P72c1xP7 [2301Q/2403Q]-B-1-B-5-1-BBB-BxP10 P62C5HC2-1-2-2-1-1-B-4-BB-3-BB)-1-1-1-BBBBB	tropical	CIMMYT
866	CIMBL359	(P390BCOC3/254/247 F29-1-2-1-BxP63C2HC161-1-3-BB)-2-1-1-BBBBB	tropical	CIMMYT
867	CIMBL360	(La Posta Seq C7-F96-1-1-1-1xP63c2HC161-1-3-BB)-2-2-1-BBBB	tropical	CIMMYT
868	CIMBL361	(La Posta Seq C7-F96-1-5-1-1xP63c2HC161-1-3-BB)-2-1-1 -BBBB	tropical	CIMMYT
869	CIMBL362	(La Posta Seq C7-F103-2-2-2-2xCLQ-6203)-2-1-BBBBB	tropical	CIMMYT
870	CIMBL363	CMSQ 993012xCML165 x CML161-2-1-1-BBBBB	tropical	CIMMYT
871	CIMBL364	CLA11	tropical	CIMMYT
872	CIMBL365	CLA146	tropical	CIMMYT
873	CIMBL366	CLA83	tropical	CIMMYT
874	CIMBL367	SRR-COSA4HC(25x41)-4-3-3-2-1-BBBB	tropical/subtropical	CIMMYT
875	CIMBL369	CLA153	tropical	CIMMYT
876	CIMBL370	CLA86	tropical	CIMMYT
877	CIMBL371	(CLA222/CLA176)-S0-S1-S2B-B	tropical	CIMMYT
878	CIMBL372	SRR-CISA6MH14-3-1-1-BB	tropical/subtropical	CIMMYT
879	CIMBL373	CLA178	tropical	CIMMYT
880	CIMBL374	SRR-C2SA6MH15-2-2-2-B	tropical/subtropical	CIMMYT
881	CIMBL375	SRR-C2SA6MH15-2-3-2-B	tropical/subtropical	CIMMYT
882	CIMBL376	SRR-C2SA6MH20-2-1-1-B	tropical/subtropical	CIMMYT
883	CIMBL377	SRR-C2SA6MH20-2-1-2-B	tropical/subtropical	CIMMYT
884	CIMBL378	SRR-C2SA6MH76-4-1-2-B	tropical/subtropical	CIMMYT
885	CIMBL379	SRR-C2SA6MH53-1-1-3-B	tropical/subtropical	CIMMYT
886	CIMBL380	[(CML150*FAWNONTUxWHITE-69-2-1-4-S0b]#-S1-S2-16	tropical	CIMMYT
887	CIMBL381	(CLA222/CLA176)-S0-S1-S2B	tropical	CIMMYT
888	CIMBL382	CL02181-B	tropical	CIMMYT
889	CIMBL383	MH05A-104B-1-1-BB-67/67 SEL ENF	tropical/subtropical	CIMMYT
890	CIMBL384	MH05A-28B-1-1-BB-67/69	tropical/subtropical	CIMMYT
891	CIMBL385	MH05A-27B-1-1-BB-69/68	tropical/subtropical	CIMMYT
892	CIMBL386	MH15-2-1-4B-69/71	tropical/subtropical	CIMMYT
893	CIMBL387	MH17-3-1-1-4B-67/96	tropical/subtropical	CIMMYT
894	CIMBL388	S1-SA7B/CLA185-27-1-2-1-1-1BB-67/67	tropical/subtropical	CIMMYT
895	CIMBL389	48169-S3-SEL07A-17A-17B-65/65	tropical/subtropical	CIMMYT
896	CIMBL390	CLQ6316	tropical	CIMMYT
897	CIMBL391	CLQRCWQ10	tropical	CIMMYT
898	CIMBL392	CLQRCWQ108	tropical	CIMMYT
899	CIMBL393	CLQRCWQ117	tropical	CIMMYT
900	CIMBL394	CLQRCWQ119	tropical	CIMMYT
901	CIMBL395	CLQRCWQ120	tropical	CIMMYT
902	CIMBL396	CLQRCWQ121	tropical	CIMMYT
903	CIMBL397	CLQRCWQ122	tropical	CIMMYT
904	CIMBL398	CLQRCWQ26	tropical	CIMMYT
905	CIMBL399	CLQRCWQ48	tropical	CIMMYT
906	CIMBL400	CLQRCWQ83	tropical	CIMMYT
907	CIMBL401	CLRCW88	tropical	CIMMYT
908	CIMBL402	CL-RCW95	tropical	CIMMYT
909	CIMBL403	CLRCW96	tropical	CIMMYT
910	CIMBL404	CL-RCW97	tropical	CIMMYT
911	CIMBL405	CL02450Q	tropical	CIMMYT
912	CIMBL406	CLQG2508	tropical	CIMMYT
913	CIMBL407	CLQRCYQ44	tropical	CIMMYT
914	CIMBL408	CLQRCYQ47	tropical	CIMMYT
915	CIMBL409	CLQRCYQ49	tropical	CIMMYT
916	CIMBL410	CLQRCYQ58	tropical	CIMMYT
917	CIMBL411	CLQRCYQ59	tropical	CIMMYT
918	CIMBL412	CLQRCYQ60	tropical	CIMMYT
919	CIMBL413	CLQRCYQ62	tropical	CIMMYT
920	CIMBL414	CLQRCYQ63	tropical	CIMMYT
921	CIMBL415	CLQRCYQ66	tropical	CIMMYT
922	CIMBL416	CLQRCYQ67	tropical	CIMMYT
923	CIMBL417	CLQS89YQ04	tropical	CIMMYT
924	CIMBL418	CLQS89YQ06	tropical	CIMMYT
925	CIMBL419	CL02603	tropical	CIMMYT
926	CIMBL420	CL02725	tropical	CIMMYT
927	CIMBL421	CLG2502	tropical	CIMMYT
928	CIMBL422	CL02450	tropical	CIMMYT
929	CIMBL423	CLRCY015	tropical	CIMMYT
930	CIMBL424	CLRCY017	tropical	CIMMYT
931	CIMBL425	CLRCY034	tropical	CIMMYT
932	CIMBL426	CLRCY038	tropical	CIMMYT
933	CIMBL427	CLRCY039	tropical	CIMMYT
934	CIMBL428	CLRCY040	tropical	CIMMYT
935	CIMBL429	CLRCY041	tropical	CIMMYT
936	CIMBL430	CLRCY044	tropical	CIMMYT
937	CML297	SINTAMTSR-23-3-1-1-1-BB-F	tropical	CIMMYT
938	CIMBL431	Carotenoid Syn3 FS8-4-BBBB	temperate/subtropical	CIMMYT
939	CIMBL432	KUI carotenoid syn-F25-3-2-BB	temperate/subtropical	CIMMYT
940	CIMBL433	CML489/[BETASYN]BC1-5-2-1-BBB	tropical	CIMMYT
941	CIMBL434	AC8730SR-##-124-1-5-B-1-#/[BETASYN]BC1-5-#-BB	tropical	CIMMYT
942	CIMBL435	MAS[206/312]-23-2-1-1-BBB/[BETASYN]BC1-11-3-1-BBB	tropical	CIMMYT
943	CML400	P21C5F84-S4-F3-B-6-B*14	tropical	CIMMYT
944	CML403	P22C7-54-1-BBB-3-#-BBBBBBB	tropical	CIMMYT
945	CML404	P23STEC2-6-B*12	tropical	CIMMYT
946	CML405	LPSC0-S3-12-1-1-B*11	tropical	CIMMYT
947	CML410	CAPTMIRANDA8627-4-1-2-BBBBBBBBBBB	tropical	CIMMYT
948	CML419	G15C22H131#-1-3-4-1-1-BBBBBBB	tropical	CIMMYT
949	CML421	P31DMR#1-55-2-3-2-1-BBBBBBB	tropical	CIMMYT
950	CML424	G21C22H169#-1-2-1-1-BBBBBBB	tropical	CIMMYT
951	CML425	P31C4S5B-6-##-BBBB	tropical	CIMMYT
952	CML427	SW92145-2P9S2-##-4-BBBB	tropical	CIMMYT
953	CML429	EYDMRGC5-S2-BB-3-1-BBBB	tropical	CIMMYT
954	CML434	SA3C4F(16/25)-2-1-2-4-BBBBB	tropical	CIMMYT
955	CML435	SA3C4F(16/25)-2-4-3-6-BBBBB	tropical	CIMMYT
956	CML436	SA3C4F(19/25)-2-6-4-5-BBBBB	tropical	CIMMYT
957	CML438	SA4C2F(21/26)-1-2-2-2-BBBBBB	tropical	CIMMYT
958	CML441	ZM605C2F1-17-1-B-1-BB	tropical	CIMMYT
959	CML447	(P43F95/P21F219)-1-BBB-1-#*4-B*9	tropical	CIMMYT
960	CML448	P21(MRRS)C1-430-1-BBBBBBBBBBBBBB	tropical	CIMMYT
961	CML449	P32(MRRS)F2C2-23-2-BBBBBBBBBB	tropical	CIMMYT
962	CML452	AC8328BNC6-166-1-1-1-BBBBBBB	tropical	CIMMYT
963	CML453	P24STEC1F21-3-1-1-#-BBB-F-##-BBB	tropical	CIMMYT
964	CML455	(P85C2FC27-2/CML242)-B-1-1-3-1TL-B	tropical	CIMMYT
965	CML456	(INIFAPSx)/BATAN8585-6)-B-1-1-1-2-BTL-B	tropical	CIMMYT
966	CML457	P87C5F95-24-1-1-2-1-B-B-B	tropical	CIMMYT
967	CML458	(P87C2F72/P87C2F107)5-1-2-1-4-4-1-3-B-1-B	tropical	CIMMYT
968	CML459	(P940C3NF31-1/P87C4F17-4)16-B-10TL-1-1-1-B-B	tropical	CIMMYT
969	CML460	P88C5F81-3-1-1-1-4-B-B	tropical	CIMMYT
970	CML461	(P88C1F30-2/P88C0F23-5)2(3)-3-4-2-2TL-1-1-B-B-B	tropical	CIMMYT
971	CML462	(P960C3IF5-1/G13AC2H383(2)-3-1)32-3-2-1-3-B-B	tropical	CIMMYT
972	CML463	G9AC6RL6-1P-1P-1P-2P-1P-2P-B-B	tropical/subtropical	CIMMYT
973	CML464	G9AC6H3-1-3-1-1-2P-2P-1-1-2-1-B-B	tropical/subtropical	CIMMYT
974	CML466	P345C3S3B-27-5-1-1-1-1-2-BB	tropical	CIMMYT
975	CML467	P345C5HS249-2-3-1-1-BB	tropical	CIMMYT
976	CML469	(AMATLC0HS133-1-F/R)-1-3-1-2-5-B	tropical	CIMMYT
977	CML475	SW92145-2P4S2-##-11-BBB	tropical	CIMMYT
978	CML478	(G24F119/G24F54)-6-3-2-1-BBB-1-B-#-B*6	tropical	CIMMYT
979	CML481	SW1(S)C11-14-1-3-3-B*4	tropical	CIMMYT
980	CML485	89[G32/DRSTEW]#31-1-2-BB-3-5-2-B-1-2-6-BBB	subtropical	CIMMYT
981	CML487	90[SPMATC4/P500(SELY)]#-B-54-4-BBB	subtropical	CIMMYT
982	CML488	DTPWC8F31-4-2-1-5-BBB	tropical	CIMMYT
* BHO: Beijing High Oil population; AIHO: an population developed from IHO C80 × Alexho C23; RYD: population introduced from University of Illinois; Syn.D.O: population introduced from University of Illinois.

## Sheet: teosinte
Supplementary Dataset4 List of plant materials used in this study_teosinte
ID	Lines	Origin	Accession	Pedigree		Informations from Breeders					Refined groups and subgroups by ADMIXTURE
						Country	State	Species or subspecies	Races		Groups_structure	Species or subspecies_structure	Subgroup_structure	Races_structure		Marker in the map of Figure S1
1	I30919	CIMMYT	ID13451 ACC11083	ILTIS 30919		Nicaragua	Chinandega	Z. nicaraguensis	-		Others	Z.nicaraguensis				Z
2	TN03	CIMMYT	ID29295 ACC27485 RBN-03	TEOSIN RB-N03		Nicaragua	Chinandega	Z. nicaraguensis	-		Others	Z.nicaraguensis				Z
3	TN04	CIMMYT	ID29296 ACC27486 RBN-04	TEOSIN RB-N04		Nicaragua	Chinandega	Z. nicaraguensis	-		Others	Z.nicaraguensis				Z
4	TN06	CIMMYT	ID29297 ACC27487 RBN-06	TEOSIN RB-N06		Nicaragua	Chinandega	Z. nicaraguensis	-		Others	Z.nicaraguensis				Z
5	TN07	CIMMYT	ID29298 ACC27488 RBN-07	TEOSIN RB-N07		Nicaragua	Chinandega	Z. nicaraguensis	-		Others	Z.nicaraguensis				Z
6	TN08	CIMMYT	ID29299 ACC27489 RBN-08	TEOSIN RB-N08		Nicaragua	Chinandega	Z. nicaraguensis	-		Others	Z.nicaraguensis				Z
7	TN09	CIMMYT	ID29300 ACC27490 RBN-09	TEOSIN RB-N09		Nicaragua	Chinandega	Z. nicaraguensis	-		Others	Z.nicaraguensis				Z
8	TN10	CIMMYT	ID29301 ACC27491 RBN-10	TEOSIN RB-N10		Nicaragua	Chinandega	Z. nicaraguensis	-		Others	Z.nicaraguensis				Z
9	TN11	CIMMYT	ID29302 ACC27492 RBN-11	TEOSIN RB-N11		Nicaragua	Chinandega	Z. nicaraguensis	-		Others	Z.nicaraguensis				Z
10	TN12	CIMMYT	ID29303 ACC27493 RBN-12	TEOSIN RB-N12		Nicaragua	Chinandega	Z. nicaraguensis	-		Others	Z.nicaraguensis				Z
11	TN13	CIMMYT	ID29304 ACC27494 RBN-13	TEOSIN RB-N13		Nicaragua	Chinandega	Z. nicaraguensis	-		Others	Z.nicaraguensis				Z
12	TN14	CIMMYT	ID29305 ACC27495 RBN-14	TEOSIN RB-N14		Nicaragua	Chinandega	Z. nicaraguensis	-		Others	Z.nicaraguensis				Z
13	Tguate	CIMMYT	ID9478 ACC9478	TEO: GUATE		Guatemala	Chiquimula	Z. luxurians	Guatem		Others	Z.luxurians				L
14	Smiguel	CIMMYT	ID10003 ACC10003	SAN MIGUEL		Mexico	Jalisco	Z. diploperennis	Z. Dipl		Others	Z.diploperenis				X
15	Ljoyas	CIMMYT	ID9476 ACC9476	LAS JOYAS		Mexico	Jalisco	Z. diploperennis	Z. Dipl		Others	Z.diploperenis				X
16	MGB50	CIMMYT	ID29739 ACC27480	MGB-CI 50		Mexico	Michoacan	Z. diploperennis	Z. Dipl		Others	Z.diploperenis				X
17	Pancha	CIMMYT	ID9475 ACC9475	PIEDRA ANCHA		Mexico	Jalisco	Z. perennis	Z. Pere		Others	Z.perenis				Y
18	Zperen	CIMMYT	ID8837 ACC8837	ZEA PEREN		Mexico	Morelos	Z. perennis	Z. Pere		Others	Z.perenis				Y
19	Thueue	CIMMYT	ID9479 ACC9479	TEO: HUEUE		Guatemala	Huehuetenango	Z. mays ssp. huehuetenangsis	Huehuet		Mex	Z.huehuetenangensis				U
20	JSG316	CIMMYT	ID16792 ACC13790	JSG 316		Mexico	Puebla	Z. mays ssp. mexicana	Puebla		Mex	Z.mexicana	Chalco	Puebla		P
21	JSG317	CIMMYT	ID16793 ACC13791	JSG 317		Mexico	Puebla	Z. mays ssp. mexicana	Puebla		Mex	Z.mexicana	Chalco	Puebla		P
22	JSG313	CIMMYT	ID16791 ACC13789	JSG 313		Mexico	Puebla	Z. mays ssp. mexicana	Puebla		Mex	Z.mexicana	Chalco	Puebla		P
23	JSG311	CIMMYT	ID16790 ACC13788	JSG 311		Mexico	Puebla	Z. mays ssp. mexicana	Puebla		Mex	Z.mexicana	Chalco	Puebla		P
24	Zbalsas1	CIMMYT	ID29782	-		Mexico	Puebla	Z. mays ssp. parviglumis	Balsas		Mex	Z.mexicana	Chalco	Puebla		P
25	JSG319	CIMMYT	ID16795 ACC13793	JSG 319		Mexico	Mexico	Z. mays ssp. mexicana	Chalco		Mex	Z.mexicana	Chalco	Chalco		H
26	MGB1	CIMMYT	ID29059 ACC27215	MGB-CI 1		Mexico	Mexico	Z. mays ssp. mexicana	Chalco		Mex	Z.mexicana	Chalco	Chalco		H
27	WST85-1	CIMMYT	ID13565 ACC11386	WST 85-1		Mexico	Mexico	Z. mays ssp. mexicana	Chalco		Mex	Z.mexicana	Chalco	Chalco		H
28	WS92-19	CIMMYT	ID13589 ACC11410	WS 92-19		Mexico	Mexico	Z. mays ssp. mexicana	Chalco		Mex	Z.mexicana	Chalco	Chalco		H
29	MGB4	CIMMYT	ID29062 ACC27218	MGB-CI 4		Mexico	Mexico	Z. mays ssp. mexicana	Chalco		Mex	Z.mexicana	Chalco	Chalco		H
30	K65-1	CIMMYT	ID8749 ACC8749	K 65-1		Mexico	Mexico	Z. mays ssp. mexicana	Chalco		Mex	Z.mexicana	Chalco	Chalco		H
31	K68-6	CIMMYT	ID8770 ACC8770	K 68-6		Mexico	Mexico	Z. mays ssp. mexicana	Chalco		Mex	Z.mexicana	Chalco	Chalco		H
32	T69-15	CIMMYT	ID13556 ACC11377	TEOSIN 69-15		Mexico	Mexico	Z. mays ssp. mexicana	Chalco		Mex	Z.mexicana	Chalco	Chalco		H
33	T62-3	CIMMYT	ID13564 ACC11385	TEOSIN 62-?		Mexico	Mexico	Z. mays ssp. mexicana	Chalco		Mex	Z.mexicana	Chalco	Chalco		H
34	K71-1	CIMMYT	ID8773 ACC8773	K 71-1		Mexico	Mexico	Z. mays ssp. mexicana	Chalco		Mex	Z.mexicana	Chalco	Chalco		H
35	K68-4	CIMMYT	ID13542 ACC11363	K 68-4		Mexico	Mexico	Z. mays ssp. mexicana	Chalco		Mex	Z.mexicana	Chalco	Chalco		H
36	K69-12	CIMMYT	ID13553 ACC11374	K 69-12		Mexico	Mexico	Z. mays ssp. mexicana	Chalco		Mex	Z.mexicana	Chalco	Chalco		H
37	K68-5	CIMMYT	ID13543 ACC11364	K 68-5		Mexico	Mexico	Z. mays ssp. mexicana	Chalco		Mex	Z.mexicana	Chalco	Chalco		H
38	E86-1	CIMMYT	ID13568 ACC11389	E 86-1		Mexico	Mexico	Z. mays ssp. mexicana	Chalco		Mex	Z.mexicana	Chalco	Chalco		H
39	MGB3	CIMMYT	ID29061 ACC27217	MGB-CI 3		Mexico	Mexico	Z. mays ssp. mexicana	Chalco		Mex	Z.mexicana	Chalco	Chalco		H
40	MGB8	CIMMYT	ID29066 ACC27222	MGB-CI 8		Mexico	Mexico	Z. mays ssp. mexicana	Chalco		Mex	Z.mexicana	Chalco	Chalco		H
41	K65-2	CIMMYT	ID13531 ACC11352	K 65-2		Mexico	Mexico	Z. mays ssp. mexicana	Chalco		Mex	Z.mexicana	Chalco	Chalco		H
42	T62-2	CIMMYT	ID13563 ACC11384	TEOSIN 62-?		Mexico	Mexico	Z. mays ssp. mexicana	Chalco		Mex	Z.mexicana	Chalco	Chalco		H
43	K67-3	CIMMYT	ID8753 ACC8753	K 67-3		Mexico	Mexico	Z. mays ssp. mexicana	Chalco		Mex	Z.mexicana	Chalco	Chalco		H
44	K67-4	CIMMYT	ID8754 ACC8754	K 67-4		Mexico	Mexico	Z. mays ssp. mexicana	Chalco		Mex	Z.mexicana	Chalco	Chalco		H
45	T62-1	CIMMYT	ID13562 ACC11383	TEOSIN 62-?		Mexico	Mexico	Z. mays ssp. mexicana	Chalco		Mex	Z.mexicana	Chalco	Chalco		H
46	MGB5	CIMMYT	ID29063 ACC27219	MGB-CI 5		Mexico	Mexico	Z. mays ssp. mexicana	Chalco		Mex	Z.mexicana	Chalco	Chalco		H
47	WS92-7	CIMMYT	ID13577 ACC11398	WS 92-7		Mexico	Mexico	Z. mays ssp. mexicana	Chalco		Mex	Z.mexicana	Chalco	Chalco		H
48	MGB7	CIMMYT	ID29065 ACC27221	MGB-CI 7		Mexico	Mexico	Z. mays ssp. mexicana	Chalco		Mex	Z.mexicana	Chalco	Chalco		H
49	K68-2	CIMMYT	ID8769 ACC8769	K 68-2		Mexico	Distrito federal	Z. mays ssp. mexicana	Chalco		Mex	Z.mexicana	Chalco	Chalco		H
50	K67-2	CIMMYT	ID8752 ACC8752	K 67-2		Mexico	Mexico	Z. mays ssp. mexicana	Chalco		Mex	Z.mexicana	Chalco	Chalco		H
51	K66-1	CIMMYT	ID8750 ACC8750	K 66-1		Mexico	Mexico	Z. mays ssp. mexicana	Chalco		Mex	Z.mexicana	Chalco	Chalco		H
52	WS92-18	CIMMYT	ID13588 ACC11409	WS 92-18		Mexico	Mexico	Z. mays ssp. mexicana	Chalco		Mex	Z.mexicana	Chalco	Chalco		H
53	MGB10	CIMMYT	ID29068 ACC27224	MGB-CI 10		Mexico	Mexico	Z. mays ssp. mexicana	Chalco		Mex	Z.mexicana	Chalco	Chalco		H
54	TKR93-2	CIMMYT	ID14977 ACC12824	TKR 93-2		Mexico	Mexico	Z. mays ssp. parviglumis	Balsas		Mex	Z.mexicana	Chalco	Chalco		H
55	MGB11	CIMMYT	ID29069 ACC27225	MGB-CI 11		Mexico	Mexico	Z. mays ssp. mexicana	Chalco		Mex	Z.mexicana	Chalco	Chalco		H
56	MGB20	CIMMYT	ID29078 ACC27234	MGB-CI 20		Mexico	Mexico	Z. mays ssp. mexicana	Chalco		Mex	Z.mexicana	Chalco	Chalco		H
57	WS92-8	CIMMYT	ID13578 ACC11399	WS 92-8		Mexico	Mexico	Z. mays ssp. mexicana	Chalco		Mex	Z.mexicana	Chalco	Chalco		H
58	MGB2	CIMMYT	ID29060 ACC27216	MGB-CI 2		Mexico	Mexico	Z. mays ssp. mexicana	Chalco		Mex	Z.mexicana	Chalco	Chalco		H
59	K68-1	CIMMYT	ID8768 ACC8768	K 68-1		Mexico	Distrito federal	Z. mays ssp. mexicana	Chalco		Mex	Z.mexicana	Chalco	Chalco		H
60	MGB15	CIMMYT	ID29073 ACC27229	MGB-CI 15		Mexico	Mexico	Z. mays ssp. mexicana	Chalco		Mex	Z.mexicana	Chalco	Chalco		H
61	MGB12	CIMMYT	ID29070 ACC27226	MGB-CI 12		Mexico	Mexico	Z. mays ssp. mexicana	Chalco		Mex	Z.mexicana	Chalco	Chalco		H
62	TKR93-3	CIMMYT	ID14976 ACC12823	TKR 93-3		Mexico	Mexico	Z. mays ssp. mexicana	Chalco		Mex	Z.mexicana	Chalco	Chalco		H
63	MGB13	CIMMYT	ID29071 ACC27227	MGB-CI 13		Mexico	Mexico	Z. mays ssp. mexicana	Chalco		Mex	Z.mexicana	Chalco	Chalco		H
64	K68-3	CIMMYT	ID13541 ACC11362	K 68-3		Mexico	Distrito federal	Z. mays ssp. mexicana	Chalco		Mex	Z.mexicana	Chalco	Chalco		H
65	MGB9	CIMMYT	ID29067 ACC27223	MGB-CI 9		Mexico	Mexico	Z. mays ssp. mexicana	Chalco		Mex	Z.mexicana	Chalco	Chalco		H
66	WS92-9	CIMMYT	ID13579 ACC11400	WS 92-9		Mexico	Mexico	Z. mays ssp. mexicana	Chalco		Mex	Z.mexicana	Chalco	Chalco		H
67	K67-1	CIMMYT	ID8751 ACC8751	K 67-1		Mexico	Mexico	Z. mays ssp. mexicana	Chalco		Mex	Z.mexicana	Chalco	Chalco		H
68	E86-2	CIMMYT	ID13569 ACC11390	E 86-2		Mexico	Mexico	Z. mays ssp. mexicana	Chalco		Mex	Z.mexicana	Chalco	Chalco		H
69	MGB17	CIMMYT	ID29075 ACC27231	MGB-CI 17		Mexico	Mexico	Z. mays ssp. mexicana	Chalco		Mex	Z.mexicana	Chalco	Chalco		H
70	MGB14	CIMMYT	ID29072 ACC27228	MGB-CI 14		Mexico	Mexico	Z. mays ssp. mexicana	Chalco		Mex	Z.mexicana	Chalco	Chalco		H
71	MGB18	CIMMYT	ID29076 ACC27232	MGB-CI 18		Mexico	Mexico	Z. mays ssp. mexicana	Chalco		Mex	Z.mexicana	Chalco	Chalco		H
72	E86-3	CIMMYT	ID13570 ACC11391	E 86-3		Mexico	Mexico	Z. mays ssp. mexicana	Chalco		Mex	Z.mexicana	Chalco	Chalco		H
73	MGB19	CIMMYT	ID29077 ACC27233	MGB-CI 19		Mexico	Mexico	Z. mays ssp. mexicana	Chalco		Mex	Z.mexicana	Chalco	Chalco		H
74	MGB21	CIMMYT	ID29079 ACC27235	MGB-CI 21		Mexico	Mexico	Z. mays ssp. mexicana	Chalco		Mex	Z.mexicana	Chalco	Chalco		H
75	MGB16	CIMMYT	ID29074 ACC27230	MGB-CI 16		Mexico	Mexico	Z. mays ssp. mexicana	Chalco		Mex	Z.mexicana	Chalco	Chalco		H
76	MGB80	CIMMYT	29785	MGB-CIMMYT-80		Mexico	Michoacan	Z. mays ssp. mexicana	Central Plateau		Mex	Z.mexicana	Chalco	Chalco		H
77	WS92-17	CIMMYT	ID13587 ACC11408	WS 92-17		Mexico	Michoacan	Z. mays ssp. mexicana	Central Plateau		Mex	Z.mexicana	Chalco	Chalco		H
78	WST92-6	CIMMYT	ID13576 ACC11397	WST 92-6		Mexico	Michoacan	Z. mays ssp. mexicana	Central Plateau		Mex	Z.mexicana	Chalco	Chalco		H
79	MGB41	CIMMYT	ID29730 ACC27471	MGB-CI 41		Mexico	Michoacan	Z. mays ssp. mexicana	Central Plateau		Mex	Z.mexicana	Chalco	Chalco		H
80	MGB6	CIMMYT	ID29064 ACC27220	MGB-CI 6		Mexico	Mexico	Z. mays ssp. mexicana	Chalco		Mex	Z.mexicana	Chalco	Chalco		H
81	JSG318	CIMMYT	ID16794 ACC13792	JSG 318		Mexico	Mexico	Z. mays ssp. mexicana	Chalco		Mex	Z.mexicana	Chalco	Chalco		H
82	MGB71	CIMMYT	29776	MGB-CIMMYT-71		Mexico	Michoacan	Z. mays ssp. mexicana	Central Plateau		Mex	Z.mexicana	Central Plateau	Central Plateau		C
83	K69-3	CIMMYT	ID8771 ACC8771	K 69-3		Mexico	Michoacan	Z. mays ssp. mexicana	Central Plateau		Mex	Z.mexicana	Central Plateau	Central Plateau		C
84	MGB63	CIMMYT	29768	MGB-CIMMYT-63		Mexico	Michoacan	Z. mays ssp. mexicana	Central Plateau		Mex	Z.mexicana	Central Plateau	Central Plateau		C
85	MGB65	CIMMYT	29770	MGB-CIMMYT-65		Mexico	Michoacan	Z. mays ssp. mexicana	Central Plateau		Mex	Z.mexicana	Central Plateau	Central Plateau		C
86	MGB64	CIMMYT	29769	MGB-CIMMYT-64		Mexico	Michoacan	Z. mays ssp. mexicana	Central Plateau		Mex	Z.mexicana	Central Plateau	Central Plateau		C
87	MGB66	CIMMYT	29771	MGB-CIMMYT-66		Mexico	Michoacan	Z. mays ssp. mexicana	Central Plateau		Mex	Z.mexicana	Central Plateau	Central Plateau		C
88	WST92-3	CIMMYT	ID13573 ACC11394	WST 92-3		Mexico	Michoacan	Z. mays ssp. mexicana	Central Plateau		Mex	Z.mexicana	Central Plateau	Central Plateau		C
89	MGB74	CIMMYT	29779	MGB-CIMMYT-74		Mexico	Jalisco	Z. mays ssp. parviglumis	Balsas		Mex	Z.mexicana	Central Plateau	Central Plateau		C
90	MGB73	CIMMYT	29778	MGB-CIMMYT-73		Mexico	Jalisco	Z. mays ssp. parviglumis	Balsas		Mex	Z.mexicana	Central Plateau	Central Plateau		C
91	MGB72	CIMMYT	29777	MGB-CIMMYT-72		Mexico	Michoacan	Z. mays ssp. mexicana	Central Plateau		Mex	Z.mexicana	Central Plateau	Central Plateau		C
92	MGB67	CIMMYT	29772	MGB-CIMMYT-67		Mexico	Michoacan	Z. mays ssp. mexicana	Central Plateau		Mex	Z.mexicana	Central Plateau	Central Plateau		C
93	x26-4	NCRPIS	PI 566686	-		Mexico	Guerrero	Z. mays ssp. parviglumis	Balsas		Mex	Z.mexicana	Central Plateau	Central Plateau		C
94	K69-10	CIMMYT	ID13551 ACC11372	K 69-10		Mexico	Guanajuato	Z. mays ssp. mexicana	Central Plateau		Mex	Z.mexicana	Central Plateau	Central Plateau		C
95	K69-11	CIMMYT	ID13552 ACC11373	K 69-11		Mexico	Guanajuato	Z. mays ssp. mexicana	Central Plateau		Mex	Z.mexicana	Central Plateau	Central Plateau		C
96	K69-7	CIMMYT	ID13548 ACC11369	K 69-7		Mexico	Guanajuato	Z. mays ssp. mexicana	Central Plateau		Mex	Z.mexicana	Central Plateau	Central Plateau		C
97	WST92-5	CIMMYT	ID13575 ACC11396	WST 92-5		Mexico	Guanajuato	Z. mays ssp. mexicana	Central Plateau		Mex	Z.mexicana	Central Plateau	Central Plateau		C
98	K69-8	CIMMYT	ID13549 ACC11370	K 69-8		Mexico	Michoacan	Z. mays ssp. mexicana	Central Plateau		Mex	Z.mexicana	Central Plateau	Central Plateau		C
99	K69-1	CIMMYT	ID13544 ACC11365	K 69-1		Mexico	Guanajuato	Z. mays ssp. mexicana	Central Plateau		Mex	Z.mexicana	Central Plateau	Central Plateau		C
100	K69-4	CIMMYT	ID8772 ACC8772	K 69-4		Mexico	Michoacan	Z. mays ssp. mexicana	Central Plateau		Mex	Z.mexicana	Central Plateau	Central Plateau		C
101	MGB54	CIMMYT	ID29743 ACC27484	MGB-CI 54		Mexico	Michoacan	Z. mays ssp. mexicana	Central Plateau		Mex	Z.mexicana	Central Plateau	Central Plateau		C
102	MGB82	CIMMYT	29787	MGB-CIMMYT-82		Mexico	Michoacan	Z. mays ssp. mexicana	Central Plateau		Mex	Z.mexicana	Central Plateau	Central Plateau		C
103	K69-2	CIMMYT	ID13545 ACC11366	K 69-2		Mexico	Guanajuato	Z. mays ssp. mexicana	Central Plateau		Mex	Z.mexicana	Central Plateau	Central Plateau		C
104	MGB81	CIMMYT	29786	MGB-CIMMYT-81		Mexico	Michoacan	Z. mays ssp. mexicana	Central Plateau		Mex	Z.mexicana	Central Plateau	Central Plateau		C
105	MGB43	CIMMYT	ID29732 ACC27473	MGB-CI 43		Mexico	Michoacan	Z. mays ssp. mexicana	Central Plateau		Mex	Z.mexicana	Central Plateau	Central Plateau		C
106	K69-9	CIMMYT	ID13550 ACC11371	K 69-9		Mexico	Michoacan	Z. mays ssp. mexicana	Central Plateau		Mex	Z.mexicana	Central Plateau	Central Plateau		C
107	K69-6	CIMMYT	ID13547 ACC11368	K 69-6		Mexico	Michoacan	Z. mays ssp. mexicana	Central Plateau		Mex	Z.mexicana	Central Plateau	Central Plateau		C
108	MGB53	CIMMYT	ID29742 ACC27483	MGB-CI 53		Mexico	Michoacan	Z. mays ssp. mexicana	Central Plateau		Mex	Z.mexicana	Central Plateau	Central Plateau		C
109	K69-5	CIMMYT	ID13546 ACC11367	K 69-5		Mexico	Michoacan	Z. mays ssp. mexicana	Central Plateau		Mex	Z.mexicana	Central Plateau	Central Plateau		C
110	WST92-4	CIMMYT	ID13574 ACC11395	WST 92-4		Mexico	Michoacan	Z. mays ssp. mexicana	Central Plateau		Mex	Z.mexicana	Central Plateau	Central Plateau		C
111	MGB52	CIMMYT	ID29741 ACC27482	MGB-CI 52		Mexico	Michoacan	Z. mays ssp. mexicana	Central Plateau		Mex	Z.mexicana	Central Plateau	Central Plateau		C
112	TKR93-1	CIMMYT	ID14978 ACC12825	TKR 93-1		Mexico	Michoacan	Z. mays ssp. mexicana	Central Plateau		Mex	Z.mexicana	Central Plateau	Central Plateau		C
113	WST92-1	CIMMYT	ID13571 ACC11392	WST 92-1		Mexico	Durango	Z. mays ssp. mexicana	Durango		Mex	Z.mexicana	Central Plateau	Durango		D
114	WST92-2	CIMMYT	ID13572 ACC11393	WST 92-2		Mexico	Chihuahua	Z. mays ssp. mexicana	Nobogame		Mex	Z.mexicana	Central Plateau	Nobogame		N
115	WST85-2	CIMMYT	ID13566 ACC11387	WST 85-2		Mexico	Chihuahua	Z. mays ssp. mexicana	Nobogame		Mex	Z.mexicana	Central Plateau	Nobogame		N
116	MGB32	CIMMYT	ID29721 ACC27462	MGB-CI 32		Mexico	Guerrero	Z. mays ssp. parviglumis	Balsas		Par	Z.parviglumis	Southern Guerrero	Southern Guerrero		S
117	MGB30	CIMMYT	ID29719 ACC27460	MGB-CI 30		Mexico	Guerrero	Z. mays ssp. parviglumis	Balsas		Par	Z.parviglumis	Southern Guerrero	Southern Guerrero		S
118	W71-5	CIMMYT	ID8783 ACC8784	W 71-5		Mexico	Guerrero	Z. mays ssp. parviglumis	Balsas		Par	Z.parviglumis	Southern Guerrero	Southern Guerrero		S
119	K71-4	CIMMYT	ID8776 ACC8776	K 71-4		Mexico	Guerrero	Z. mays ssp. parviglumis	Balsas		Par	Z.parviglumis	Southern Guerrero	Southern Guerrero		S
120	MGB31	CIMMYT	ID29720 ACC27461	MGB-CI 31		Mexico	Guerrero	Z. mays ssp. parviglumis	Balsas		Par	Z.parviglumis	Southern Guerrero	Southern Guerrero		S
121	K71-2	CIMMYT	ID8774 ACC8774	K 71-2		Mexico	Guerrero	Z. mays ssp. parviglumis	Balsas		Par	Z.parviglumis	Southern Guerrero	Southern Guerrero		S
122	K67-5	CIMMYT	ID8755 ACC8755	K 67-5		Mexico	Guerrero	Z. mays ssp. parviglumis	Balsas		Par	Z.parviglumis	Southern Guerrero	Southern Guerrero		S
123	K69-13	CIMMYT	ID13554 ACC11375	K 69-13		Mexico	Guerrero	Z. mays ssp. parviglumis	Balsas		Par	Z.parviglumis	Southern Guerrero	Southern Guerrero		S
124	W71-6	CIMMYT	ID8783 ACC8785	W 71-6		Mexico	Guerrero	Z. mays ssp. parviglumis	Balsas		Par	Z.parviglumis	Southern Guerrero	Southern Guerrero		S
125	K67-6	CIMMYT	ID8756 ACC8756	K 67-6		Mexico	Guerrero	Z. mays ssp. parviglumis	Balsas		Par	Z.parviglumis	Southern Guerrero	Southern Guerrero		S
126	K71-3	CIMMYT	ID8775 ACC8775	K 71-3		Mexico	Guerrero	Z. mays ssp. parviglumis	Balsas		Par	Z.parviglumis	Southern Guerrero	Southern Guerrero		S
127	T62-87	CIMMYT	ID13557 ACC11378	TEOSIN 62-87		Mexico	Guerrero	Z. mays ssp. parviglumis	Balsas		Par	Z.parviglumis	Southern Guerrero	Southern Guerrero		S
128	K69-14	CIMMYT	ID13555 ACC11376	K 69-14		Mexico	Guerrero	Z. mays ssp. parviglumis	Balsas		Par	Z.parviglumis	Southern Guerrero	Southern Guerrero		S
129	WS92-10	CIMMYT	ID13580 ACC11401	WS 92-10		Mexico	Guerrero	Z. mays ssp. parviglumis	Balsas		Par	Z.parviglumis	Southern Guerrero	Southern Guerrero		S
130	MGB28	CIMMYT	ID29086 ACC27242	MGB-CI 28		Mexico	Guerrero	Z. mays ssp. parviglumis	Balsas		Par	Z.parviglumis	Eastern Balsas	Eastern Balsas		E
131	W71-4	CIMMYT	ID8783 ACC8783	W 71-4		Mexico	Guerrero	Z. mays ssp. parviglumis	Balsas		Par	Z.parviglumis	Eastern Balsas	Eastern Balsas		E
132	W71-2	CIMMYT	ID8781 ACC8781	W 71-2		Mexico	Guerrero	Z. mays ssp. parviglumis	Balsas		Par	Z.parviglumis	Eastern Balsas	Eastern Balsas		E
133	K67-7	CIMMYT	ID8758 ACC8758	K 67-7		Mexico	Guerrero	Z. mays ssp. parviglumis	Balsas		Par	Z.parviglumis	Eastern Balsas	Eastern Balsas		E
134	W71-1	CIMMYT	ID8780 ACC8780	W 71-1		Mexico	Guerrero	Z. mays ssp. parviglumis	Balsas		Par	Z.parviglumis	Eastern Balsas	Eastern Balsas		E
135	K67-8	CIMMYT	ID13532 ACC11353	K 67-8		Mexico	Guerrero	Z. mays ssp. parviglumis	Balsas		Par	Z.parviglumis	Eastern Balsas	Eastern Balsas		E
136	MGB78	CIMMYT	29783	MGB-CIMMYT-78		Mexico	Guerrero	Z. mays ssp. parviglumis	Balsas		Par	Z.parviglumis	Eastern Balsas	Eastern Balsas		E
137	K67-9	CIMMYT	ID13533 ACC11354	K 67-9		Mexico	Guerrero	Z. mays ssp. parviglumis	Balsas		Par	Z.parviglumis	Eastern Balsas	Eastern Balsas		E
138	MGB45	CIMMYT	ID29734 ACC27475	MGB-CI 45		Mexico	Guerrero	Z. mays ssp. parviglumis	Balsas		Par	Z.parviglumis	Eastern Balsas	Eastern Balsas		E
139	WS92-12	CIMMYT	ID13582 ACC11403	WS 92-12		Mexico	Guerrero	Z. mays ssp. parviglumis	Balsas		Par	Z.parviglumis	Eastern Balsas	Eastern Balsas		E
140	MGB29	CIMMYT	ID29087 ACC27243	MGB-CI 29		Mexico	Guerrero	Z. mays ssp. parviglumis	Balsas		Par	Z.parviglumis	Eastern Balsas	Eastern Balsas		E
141	K67-10	CIMMYT	ID13534 ACC11355	K 67-10		Mexico	Guerrero	Z. mays ssp. parviglumis	Balsas		Par	Z.parviglumis	Eastern Balsas	Eastern Balsas		E
142	MGB83	CIMMYT	29788	MGB-CIMMYT-83		Mexico	Michoacan	Z. mays ssp. mexicana	Central Plateau		Par	Z.parviglumis	Eastern Balsas	Eastern Balsas		E
143	MGB46	CIMMYT	ID29735 ACC27476	MGB-CI 46		Mexico	Guerrero	Z. mays ssp. parviglumis	Balsas		Par	Z.parviglumis	Eastern Balsas	Eastern Balsas		E
144	K67-11	CIMMYT	ID13535 ACC11356	K 67-11		Mexico	Guerrero	Z. mays ssp. parviglumis	Balsas		Par	Z.parviglumis	Eastern Balsas	Eastern Balsas		E
145	WS92-11	CIMMYT	ID13581 ACC11402	WS 92-11		Mexico	Guerrero	Z. mays ssp. parviglumis	Balsas		Par	Z.parviglumis	Eastern Balsas	Eastern Balsas		E
146	MGB47	CIMMYT	ID29736 ACC27477	MGB-CI 47		Mexico	Guerrero	Z. mays ssp. parviglumis	Balsas		Par	Z.parviglumis	Eastern Balsas	Eastern Balsas		E
147	WST85-3	CIMMYT	ID13567 ACC11388	WST 85-3		Mexico	Oaxaca	Z. mays ssp. parviglumis	Balsas		Par	Z.parviglumis	Eastern Balsas	Oaxaca		O
148	MGB26	CIMMYT	ID29084 ACC27240	MGB-CI 26		Mexico	Mexico	Z. mays ssp. parviglumis	Balsas		Par	Z.parviglumis	Central Balsas	Central Balsas		B
149	Zbalsas3	CIMMYT	ID29738 ACC27479	-		Mexico	Mexico	Z. mays ssp. parviglumis	Balsas		Par	Z.parviglumis	Central Balsas	Central Balsas		B
150	MGB39	CIMMYT	ID29728 ACC27469	MGB-CI 39		Mexico	Michoacan	Z. mays ssp. parviglumis	Balsas		Par	Z.parviglumis	Central Balsas	Central Balsas		B
151	K67-13	CIMMYT	ID13536 ACC11357	K 67-13		Mexico	Michoacan	Z. mays ssp. parviglumis	Balsas		Par	Z.parviglumis	Central Balsas	Central Balsas		B
152	WS92-16	CIMMYT	ID13586 ACC11407	WS 92-16		Mexico	Michoacan	Z. mays ssp. parviglumis	Balsas		Par	Z.parviglumis	Central Balsas	Central Balsas		B
153	K67-15	CIMMYT	ID8761 ACC8761	K 67-15		Mexico	Michoacan	Z. mays ssp. parviglumis	Balsas		Par	Z.parviglumis	Central Balsas	Central Balsas		B
154	MGB49	CIMMYT	ID29738 ACC27479	MGB-CI 49		Mexico	Michoacan	Z. mays ssp. parviglumis	Balsas		Par	Z.parviglumis	Central Balsas	Central Balsas		B
155	K71-6	CIMMYT	ID8778 ACC8778	K 71-6		Mexico	Michoacan	Z. mays ssp. parviglumis	Balsas		Par	Z.parviglumis	Central Balsas	Central Balsas		B
156	K67-23	CIMMYT	ID8766 ACC8766	K 67-23		Mexico	Michoacan	Z. mays ssp. parviglumis	Balsas		Par	Z.parviglumis	Central Balsas	Central Balsas		B
157	MGB25	CIMMYT	ID29083 ACC27239	MGB-CI 25		Mexico	Mexico	Z. mays ssp. parviglumis	Balsas		Par	Z.parviglumis	Central Balsas	Central Balsas		B
158	K71-5	CIMMYT	ID8777 ACC8777	K 71-5		Mexico	Mexico	Z. mays ssp. parviglumis	Balsas		Par	Z.parviglumis	Central Balsas	Central Balsas		B
159	K67-18	CIMMYT	ID13538 ACC11359	K 67-18		Mexico	Mexico	Z. mays ssp. parviglumis	Balsas		Par	Z.parviglumis	Central Balsas	Central Balsas		B
160	K67-22	CIMMYT	ID8765 ACC8765	K 67-22		Mexico	Michoacan	Z. mays ssp. parviglumis	Balsas		Par	Z.parviglumis	Central Balsas	Central Balsas		B
161	MGB40	CIMMYT	ID29729 ACC27470	MGB-CI 40		Mexico	Michoacan	Z. mays ssp. parviglumis	Balsas		Par	Z.parviglumis	Central Balsas	Central Balsas		B
162	MGB27	CIMMYT	ID29085 ACC27241	MGB-CI 27		Mexico	Mexico	Z. mays ssp. parviglumis	Balsas		Par	Z.parviglumis	Central Balsas	Central Balsas		B
163	MGB42	CIMMYT	ID29731 ACC27472	MGB-CI 42		Mexico	Michoacan	Z. mays ssp. parviglumis	Balsas		Par	Z.parviglumis	Central Balsas	Central Balsas		B
164	K67-19	CIMMYT	ID13539 ACC11360	K 67-19		Mexico	Mexico	Z. mays ssp. parviglumis	Balsas		Par	Z.parviglumis	Central Balsas	Central Balsas		B
165	K67-21	CIMMYT	ID8764 ACC8764	K 67-21		Mexico	Michoacan	Z. mays ssp. parviglumis	Balsas		Par	Z.parviglumis	Central Balsas	Central Balsas		B
166	K67-20	CIMMYT	ID8763 ACC8763	K 67-20		Mexico	Michoacan	Z. mays ssp. parviglumis	Balsas		Par	Z.parviglumis	Central Balsas	Central Balsas		B
167	MGB38	CIMMYT	ID29727 ACC27468	MGB-CI 38		Mexico	Michoacan	Z. mays ssp. parviglumis	Balsas		Par	Z.parviglumis	Central Balsas	Central Balsas		B
168	K71-7	CIMMYT	ID8779 ACC8779	K 71-7		Mexico	Mexico	Z. mays ssp. parviglumis	Balsas		Par	Z.parviglumis	Central Balsas	Central Balsas		B
169	K67-14	CIMMYT	ID8760 ACC8760	K 67-14		Mexico	Michoacan	Z. mays ssp. parviglumis	Balsas		Par	Z.parviglumis	Central Balsas	Central Balsas		B
170	MGB51	CIMMYT	ID29740 ACC27481	MGB-CI 51		Mexico	Michoacan	Z. mays ssp. parviglumis	Balsas		Par	Z.parviglumis	Central Balsas	Central Balsas		B
171	K67-25	CIMMYT	ID13540 ACC11361	K 67-25		Mexico	Michoacan	Z. mays ssp. parviglumis	Balsas		Par	Z.parviglumis	Central Balsas	Central Balsas		B
172	K67-16	CIMMYT	ID13537 ACC11358	K 67-16		Mexico	Mexico	Z. mays ssp. parviglumis	Balsas		Par	Z.parviglumis	Central Balsas	Central Balsas		B
173	MGB79	CIMMYT	29784	MGB-CIMMYT-79		Mexico	Michoacan	Z. mays ssp. parviglumis	Balsas		Par	Z.parviglumis	Central Balsas	Central Balsas		B
174	MGB22	CIMMYT	ID29080 ACC27236	MGB-CI 22		Mexico	Mexico	Z. mays ssp. parviglumis	Balsas		Par	Z.parviglumis	Central Balsas	Central Balsas		B
175	WS92-14	CIMMYT	ID13584 ACC11405	WS 92-14		Mexico	Mexico	Z. mays ssp. parviglumis	Balsas		Par	Z.parviglumis	Central Balsas	Central Balsas		B
176	WS92-15	CIMMYT	ID13585 ACC11406	WS 92-15		Mexico	Michoacan	Z. mays ssp. parviglumis	Balsas		Par	Z.parviglumis	Central Balsas	Central Balsas		B
177	K67-24	CIMMYT	ID8767 ACC8767	K 67-24		Mexico	Michoacan	Z. mays ssp. parviglumis	Balsas		Par	Z.parviglumis	Central Balsas	Central Balsas		B
178	MGB23	CIMMYT	ID29081 ACC27237	MGB-CI 23		Mexico	Mexico	Z. mays ssp. parviglumis	Balsas		Par	Z.parviglumis	Central Balsas	Central Balsas		B
179	K67-17	CIMMYT	ID8762 ACC8762	K 67-17		Mexico	Mexico	Z. mays ssp. parviglumis	Balsas		Par	Z.parviglumis	Central Balsas	Central Balsas		B
180	MGB88	CIMMYT	29793	MGB-CIMMYT-88		Mexico	Jalisco	Z. mays ssp. parviglumis	Balsas		Par	Z.parviglumis	Central Balsas	Central Balsas		B
181	K67-12	CIMMYT	ID8759 ACC8759	K 67-12		Mexico	Guerrero	Z. mays ssp. parviglumis	Balsas		Par	Z.parviglumis	Central Balsas	Central Balsas		B
182	WS92-13	CIMMYT	ID13583 ACC11404	WS 92-13		Mexico	Mexico	Z. mays ssp. parviglumis	Balsas		Par	Z.parviglumis	Central Balsas	Central Balsas		B
183	MGB75	CIMMYT	29780	MGB-CIMMYT-75		Mexico	Jalisco	Z. mays ssp. parviglumis	Balsas		Par	Z.parviglumis	Central Balsas	Central Balsas		B
184	Zbalsas2	CIMMYT	ID29740 ACC27481	-		Mexico	Puebla	Z. mays ssp. parviglumis	Balsas		Par	Z.parviglumis	Central Balsas	Central Balsas		B
185	W71-3	CIMMYT	ID8782 ACC8782	W 71-3		Mexico	Guerrero	Z. mays ssp. parviglumis	Balsas		Par	Z.parviglumis	Central Balsas	Central Balsas		B
186	MGB59	CIMMYT	29764	MGB-CIMMYT-59		Mexico	Guerrero	Z. mays ssp. parviglumis	Balsas		Par	Z.parviglumis	Central Balsas	Central Balsas		B
187	MGB86	CIMMYT	29791	MGB-CIMMYT-86		Mexico	Jalisco	Z. mays ssp. parviglumis	Balsas		Par	Z.parviglumis	Jalisco	Jalisco		J
188	MGB69	CIMMYT	29774	MGB-CIMMYT-69		Mexico	Jalisco	Z. mays ssp. mexicana	Central Plateau		Par	Z.parviglumis	Jalisco	Jalisco		J
189	Tbalsas	CIMMYT	ID9477 ACC9477	TEO: BALSAS		Mexico	Jalisco	Z. mays ssp. parviglumis	Balsas		Par	Z.parviglumis	Jalisco	Jalisco		J
190	MGB87	CIMMYT	29792	MGB-CIMMYT-87		Mexico	Jalisco	Z. mays ssp. parviglumis	Balsas		Par	Z.parviglumis	Jalisco	Jalisco		J
